# Supplementary material for: 1-(4-Methyl­benzo­yl)-3-[5-(4-pyrid­yl)-1,3,4-thia­diazol-2-yl]urea
Source: Acta Crystallogr Sect E Struct Rep Online. 2008 Nov 8;64(Pt 12):o2255. doi: 10.1107/S1600536808035149 (PMC2959837; doi:10.1107/S1600536808035149)
Supplement: Supplementary file 1 [file e-64-o2255-sup1.cif]

##############################################################################
###                                                                        ###
###        Electronic paper (Acta Crystallographica Section E)             ###
###                                                                        ###
##############################################################################
#                                                                            #
# This CIF contains the data in a paper accepted for publication in Acta     #
# Crystallographica Section E. It conforms to the requirements of Notes      #
# for Authors for Section E, and has been peer reviewed under the auspices   #
# of the IUCr Commission on Journals.                                        #
#                                                                            #
# Full details of the Crystallographic Information File format               #
# are given in the paper "The Crystallographic Information File (CIF):       #
# a New Standard Archive File for Crystallography" by S. R. Hall, F. H.      #
# Allen and I. D. Brown [Acta Cryst. (1991), A47, 655-685].                  #
#                                                                            #
# The current version of the core CIF dictionary is obtainable from          #
# ftp://ftp.iucr.org/pub/cif_core.dic. The current version number is 2.4.    #
#                                                                            #
# Software is freely available for graphical display of the structure(s) in  #
# this CIF.  For information consult the CIF home page http://www.iucr.org/  #
# cif/home.html                                                              #
#                                                                            #
# This file may be used for bona fide research purposes within the           #
# scientific community so long as proper attribution is given to the journal # 
# article from which it was obtained.                                        #
#                                                                            #
##############################################################################
                                             
data_global
_audit_creation_method     SHELXL-97
_journal_date_recd_electronic     2008-10-14
_journal_date_accepted     2008-10-28
_journal_name_full     'Acta Crystallographica, Section E'
_journal_year     2008
_journal_volume     64
_journal_issue     12
_journal_page_first     o2255
_journal_page_last     o2255
_journal_paper_category     QO
_journal_coeditor_code     FJ2164
_publ_contact_author_name     'Song, Xin-Jian'
_publ_contact_author_address
; Key Laboratory of Biological Resources Protection and Utilization
of Hubei Province
  Hubei Institute for Nationalities
  Enshi, Hubei 445000
  People's Republic of China
;
_publ_contact_author_email     whxjsong@yahoo.com.cn
_publ_contact_author_fax     '+86 718 8437531'
_publ_contact_author_phone     ?
_publ_section_title
;
1-(4-Methylbenzoyl)-3-[5-(4-pyridyl)-1,3,4-thiadiazol-2-yl]urea
;
loop_
    _publ_author_name
    _publ_author_footnote
    _publ_author_address
    'Zhan, Xiu-Huan' .
;
Department of Chemistry
Zhoukou Normal University
Zhoukou 466000
People's Republic of China
and
Key Laboratory of Biological Resources Protection and Utilization
of Hubei Province
Hubei Institute for Nationalities
Enshi, Hubei 445000
People's Republic of China
;
    'Wang, Zi-Yun' .
;
Department of Chemistry
Zhoukou Normal University
Zhoukou 466000
People's Republic of China
;
    'Tan, Xiao-Hong' .
;
School of Chemical and Environmental Engineering
Hubei Institute for Nationalities
Enshi, Hubei 445000
People's Republic of China
;
    'Tan, Zhi-wei' .
;
School of Chemical and Environmental Engineering
Hubei Institute for Nationalities
Enshi, Hubei 445000
People's Republic of China
;
    'Song, Xin-Jian' .
;
Key Laboratory of Biological Resources Protection and Utilization
of Hubei Province
Hubei Institute for Nationalities
Enshi, Hubei 445000
People's Republic of China
and
Department of Chemistry
Zhoukou Normal University
Zhoukou 466000
People's Republic of China
;
data_I
_audit_creation_method     SHELXL-97
_chemical_name_systematic
;
1-(4-Methylbenzoyl)-3-[5-(4-pyridyl)-1,3,4-thiadiazol-2-yl]urea
;
_chemical_name_common     ?
_chemical_formula_moiety     'C16 H13 N5 O2 S1'
_chemical_formula_sum     'C16 H13 N5 O2 S1'
_chemical_formula_iupac     'C16 H13 N5 O2 S1'
_chemical_formula_weight     339.37
_chemical_melting_point     ?
_chemical_melting_point_gt     573
_symmetry_cell_setting     Triclinic
_symmetry_space_group_name_H-M     'P -1'
_symmetry_space_group_name_Hall     '-P 1'
loop_
    _symmetry_equiv_pos_as_xyz
    'x, y, z'
    '-x, -y, -z'
_cell_length_a     5.0563(5)
_cell_length_b     11.8561(11)
_cell_length_c     13.2506(12)
_cell_angle_alpha     88.892(2)
_cell_angle_beta     80.849(2)
_cell_angle_gamma     77.989(2)
_cell_volume     766.99(13)
_cell_formula_units_Z     2
_cell_measurement_reflns_used     1721
_cell_measurement_theta_min     2.33
_cell_measurement_theta_max     24.72
_cell_measurement_temperature     297(2)
_exptl_crystal_description     block
_exptl_crystal_colour     colorless
_exptl_crystal_size_max     0.20
_exptl_crystal_size_mid     0.10
_exptl_crystal_size_min     0.04
_exptl_crystal_density_diffrn     1.469
_exptl_crystal_density_meas     ?
_exptl_crystal_density_method     'not measured'
_exptl_crystal_F_000     352
_exptl_absorpt_coefficient_mu     0.231
_exptl_absorpt_correction_type     none
_exptl_absorpt_process_details     ?
_exptl_absorpt_correction_T_min     ?
_exptl_absorpt_correction_T_max     ?
_exptl_special_details
;
;
_diffrn_ambient_temperature     297(2)
_diffrn_radiation_type     MoK\a
_diffrn_radiation_wavelength     0.71073
_diffrn_radiation_source     'fine-focus sealed tube'
_diffrn_radiation_monochromator     graphite
_diffrn_measurement_device_type     'Bruker SMART CCD area-detector'
_diffrn_measurement_method     '\f and \w'
_diffrn_detector_area_resol_mean     ?
_diffrn_reflns_number     6171
_diffrn_reflns_av_R_equivalents     0.0956
_diffrn_reflns_av_sigmaI/netI     0.0816
_diffrn_reflns_theta_min     1.76
_diffrn_reflns_theta_max     26.00
_diffrn_reflns_theta_full     26.00
_diffrn_measured_fraction_theta_max     0.987
_diffrn_measured_fraction_theta_full     0.987
_diffrn_reflns_limit_h_min     -6
_diffrn_reflns_limit_h_max     6
_diffrn_reflns_limit_k_min     -14
_diffrn_reflns_limit_k_max     14
_diffrn_reflns_limit_l_min     -16
_diffrn_reflns_limit_l_max     16
_diffrn_standards_number     0
_diffrn_standards_interval_count     0
_diffrn_standards_interval_time     0
_diffrn_standards_decay_%     0
_refine_special_details
;
Refinement of <i>F</i>^2^ against ALL reflections. The weighted <i>R</i>-factor
<i>wR</i> and goodness of fit <i>S</i> are based on <i>F</i>^2^, conventional
<i>R</i>-factors <i>R</i> are based on <i>F</i>, with <i>F</i> set to zero for
negative <i>F</i>^2^. The threshold expression of <i>F</i>^2^ >
\s(<i>F</i>^2^) is used only for calculating <i>R</i>-factors(gt) <i>etc</i>.
and is not relevant to the choice of reflections for refinement.
<i>R</i>-factors based on <i>F</i>^2^ are statistically about twice as large
as those based on <i>F</i>, and <i>R</i>- factors based on ALL data will be
even larger.
;
_reflns_number_total     2978
_reflns_number_gt     2120
_reflns_threshold_expression     I>2\s(I)
_refine_ls_structure_factor_coef     Fsqd
_refine_ls_matrix_type     full
_refine_ls_R_factor_all     0.0860
_refine_ls_R_factor_gt     0.0616
_refine_ls_wR_factor_gt     0.1626
_refine_ls_wR_factor_ref     0.1950
_refine_ls_goodness_of_fit_ref     1.063
_refine_ls_restrained_S_all     1.063
_refine_ls_number_reflns     2978
_refine_ls_number_parameters     214
_refine_ls_number_restraints     0
_refine_ls_hydrogen_treatment     constr
_refine_ls_weighting_scheme     calc
_refine_ls_weighting_details
                 'calc w=1/[\s^2^(Fo^2^)+(0.1026P)^2^] where P=(Fo^2^+2Fc^2^)/3'
_atom_sites_solution_hydrogens     geom
_atom_sites_solution_primary     direct
_atom_sites_solution_secondary     difmap
_refine_ls_shift/su_max     0.000
_refine_ls_shift/su_mean     0.000
_refine_diff_density_max     0.243
_refine_diff_density_min     -0.320
_refine_ls_extinction_method     none
_refine_ls_extinction_coef     ?
loop_
    _atom_type_symbol
    _atom_type_description
    _atom_type_scat_dispersion_real
    _atom_type_scat_dispersion_imag
    _atom_type_scat_source
    'C' 'C' 0.0033 0.0016
                         'International Tables Vol C Tables 4.2.6.8 and 6.1.1.4'
    'H' 'H' 0.0000 0.0000
                         'International Tables Vol C Tables 4.2.6.8 and 6.1.1.4'
    'N' 'N' 0.0061 0.0033
                         'International Tables Vol C Tables 4.2.6.8 and 6.1.1.4'
    'O' 'O' 0.0106 0.0060
                         'International Tables Vol C Tables 4.2.6.8 and 6.1.1.4'
    'S' 'S' 0.1246 0.1234
                         'International Tables Vol C Tables 4.2.6.8 and 6.1.1.4'
_computing_data_collection     'SMART (Bruker, 2001)'
_computing_cell_refinement     'SAINT (Bruker, 2001)'
_computing_data_reduction     'SAINT (Bruker, 2001)'
_computing_structure_solution     'SHELXS97 (Sheldrick, 2008)'
_computing_structure_refinement     'SHELXL97 (Sheldrick, 2008)'
_computing_molecular_graphics     'SHELXTL (Sheldrick, 2008)'
_computing_publication_material     'SHELXTL (Sheldrick, 2008)'
loop_
    _atom_site_type_symbol
    _atom_site_label
    _atom_site_fract_x
    _atom_site_fract_y
    _atom_site_fract_z
    _atom_site_U_iso_or_equiv
    _atom_site_adp_type
    _atom_site_calc_flag
    _atom_site_refinement_flags
    _atom_site_occupancy
    _atom_site_disorder_assembly
    _atom_site_disorder_group
    S S1 0.59211(17) 0.73166(7) -0.09171(5) 0.0562(3) Uani d . 1 . .
    N N1 0.8010(5) 0.96100(19) 0.13767(16) 0.0449(6) Uani d . 1 . .
    H H1 0.9109 1.0058 0.1159 0.054 Uiso calc R 1 . .
    N N2 0.5583(5) 0.82578(19) 0.09796(16) 0.0459(6) Uani d . 1 . .
    H H2 0.4995 0.8259 0.1625 0.055 Uiso calc R 1 . .
    N N3 0.2887(6) 0.6962(2) 0.07332(18) 0.0565(7) Uani d . 1 . .
    N N4 0.2335(5) 0.6273(2) 0.00007(19) 0.0537(7) Uani d . 1 . .
    N N5 0.3212(7) 0.4482(3) -0.3539(2) 0.0800(9) Uani d . 1 . .
    O O1 0.5680(6) 0.8977(2) 0.27987(16) 0.0916(9) Uani d . 1 . .
    O O2 0.8225(5) 0.90478(17) -0.02610(13) 0.0574(6) Uani d . 1 . .
    C C1 1.0069(10) 1.2823(3) 0.5070(3) 0.0936(14) Uani d . 1 A .
    H H1A 0.9255 1.2708 0.5759 0.140 Uiso calc R 1 . .
    H H1B 0.9400 1.3601 0.4874 0.140 Uiso calc R 1 . .
    H H1C 1.2024 1.2684 0.5025 0.140 Uiso calc R 1 . .
    C C2 0.9326(7) 1.1995(3) 0.4361(2) 0.0567(8) Uani d . 1 . .
    C C5 0.8036(6) 1.0456(2) 0.3046(2) 0.0460(7) Uani d . 1 . .
    C C3A 0.9463(13) 1.2164(5) 0.3343(4) 0.0512(14) Uiso d P 0.50 A 1
    H H3A 0.9870 1.2852 0.3082 0.061 Uiso calc PR 0.50 A 1
    C C4A 0.9036(12) 1.1382(5) 0.2677(4) 0.0432(13) Uiso d P 0.50 A 1
    H H4A 0.9429 1.1484 0.1976 0.052 Uiso calc PR 0.50 A 1
    C C6A 0.7810(12) 1.0218(5) 0.4113(4) 0.0501(14) Uiso d P 0.50 A 1
    H H6A 0.7357 0.9534 0.4365 0.060 Uiso calc PR 0.50 A 1
    C C7A 0.8276(13) 1.1023(6) 0.4758(5) 0.0533(15) Uiso d P 0.50 A 1
    H H7A 0.7903 1.0933 0.5462 0.064 Uiso calc PR 0.50 A 1
    C C3B 1.1141(12) 1.1626(5) 0.3379(4) 0.0473(13) Uiso d P 0.50 A 2
    H H3B 1.2799 1.1857 0.3197 0.057 Uiso calc PR 0.50 A 2
    C C4B 1.0226(12) 1.0914(5) 0.2743(4) 0.0405(12) Uiso d P 0.50 A 2
    H H4B 1.1179 1.0753 0.2084 0.049 Uiso calc PR 0.50 A 2
    C C6B 0.6374(12) 1.0858(5) 0.3994(4) 0.0464(13) Uiso d P 0.50 A 2
    H H6B 0.4711 1.0634 0.4188 0.056 Uiso calc PR 0.50 A 2
    C C7B 0.7220(13) 1.1576(5) 0.4624(4) 0.0468(14) Uiso d P 0.50 A 2
    H H7B 0.6200 1.1760 0.5270 0.056 Uiso calc PR 0.50 A 2
    C C8 0.7154(7) 0.9624(3) 0.2418(2) 0.0518(8) Uani d . 1 A .
    C C9 0.7317(6) 0.8962(2) 0.0638(2) 0.0430(7) Uani d . 1 . .
    C C10 0.4699(6) 0.7538(2) 0.03602(19) 0.0422(6) Uani d . 1 . .
    C C11 0.3759(6) 0.6354(2) -0.0884(2) 0.0454(7) Uani d . 1 . .
    C C12 0.3576(6) 0.5700(2) -0.1797(2) 0.0503(7) Uani d . 1 . .
    C C13 0.5012(9) 0.5865(4) -0.2729(3) 0.1010(16) Uani d . 1 . .
    H H13 0.6168 0.6387 -0.2796 0.121 Uiso calc R 1 . .
    C C14 0.4754(10) 0.5258(4) -0.3576(3) 0.1101(18) Uani d . 1 . .
    H H14 0.5720 0.5405 -0.4206 0.132 Uiso calc R 1 . .
    C C15 0.1854(7) 0.4317(3) -0.2624(3) 0.0663(9) Uani d . 1 . .
    H H15 0.0759 0.3771 -0.2572 0.080 Uiso calc R 1 . .
    C C16 0.1956(7) 0.4896(3) -0.1754(2) 0.0581(8) Uani d . 1 . .
    H H16 0.0937 0.4747 -0.1136 0.070 Uiso calc R 1 . .
loop_
    _atom_site_aniso_label
    _atom_site_aniso_U_11
    _atom_site_aniso_U_22
    _atom_site_aniso_U_33
    _atom_site_aniso_U_12
    _atom_site_aniso_U_13
    _atom_site_aniso_U_23
    S1 0.0657(6) 0.0700(6) 0.0411(5) -0.0402(4) 0.0034(3) -0.0127(3)
    N1 0.0545(15) 0.0513(13) 0.0352(12) -0.0283(11) -0.0024(10) -0.0022(9)
    N2 0.0566(15) 0.0543(14) 0.0333(12) -0.0283(12) -0.0042(10) -0.0003(10)
    N3 0.0751(18) 0.0661(16) 0.0403(13) -0.0439(14) -0.0060(12) 0.0019(11)
    N4 0.0653(17) 0.0581(15) 0.0480(14) -0.0341(13) -0.0116(12) 0.0018(11)
    N5 0.093(2) 0.082(2) 0.073(2) -0.0397(18) -0.0040(17) -0.0306(16)
    O1 0.145(2) 0.119(2) 0.0372(12) -0.0999(19) 0.0036(13) -0.0042(12)
    O2 0.0811(15) 0.0682(13) 0.0326(10) -0.0449(12) 0.0014(9) -0.0052(9)
    C1 0.156(4) 0.078(3) 0.062(2) -0.043(3) -0.035(2) -0.0158(19)
    C2 0.074(2) 0.0541(18) 0.0452(17) -0.0130(16) -0.0175(15) -0.0104(13)
    C5 0.0518(17) 0.0528(16) 0.0355(14) -0.0176(13) -0.0036(12) -0.0009(12)
    C8 0.066(2) 0.0588(18) 0.0353(15) -0.0287(15) -0.0031(13) -0.0002(12)
    C9 0.0544(17) 0.0432(15) 0.0353(14) -0.0201(13) -0.0055(12) -0.0010(11)
    C10 0.0485(16) 0.0447(15) 0.0374(14) -0.0173(12) -0.0088(12) 0.0017(11)
    C11 0.0501(17) 0.0461(15) 0.0440(16) -0.0178(13) -0.0082(13) -0.0026(12)
    C12 0.0527(18) 0.0505(16) 0.0534(18) -0.0203(14) -0.0114(14) -0.0095(13)
    C13 0.125(4) 0.136(4) 0.063(2) -0.099(3) 0.022(2) -0.037(2)
    C14 0.137(4) 0.154(4) 0.059(2) -0.099(4) 0.023(2) -0.043(2)
    C15 0.079(2) 0.0558(19) 0.075(2) -0.0306(18) -0.0219(19) -0.0083(16)
    C16 0.073(2) 0.0506(17) 0.0576(19) -0.0263(16) -0.0127(16) -0.0013(13)
_geom_special_details
;
All e.s.d.'s (except the e.s.d. in the dihedral angle between two l.s. planes)
are estimated using the full covariance matrix. The cell e.s.d.'s are taken
into account individually in the estimation of e.s.d.'s in distances, angles
and torsion angles; correlations between e.s.d.'s in cell parameters are only
used when they are defined by crystal symmetry. An approximate (isotropic)
treatment of cell e.s.d.'s is used for estimating e.s.d.'s involving l.s.
planes.
;
loop_
    _geom_bond_atom_site_label_1
    _geom_bond_atom_site_label_2
    _geom_bond_site_symmetry_2
    _geom_bond_distance
    _geom_bond_publ_flag
    S1 C10 . 1.712(3) ?
    S1 C11 . 1.733(3) ?
    N1 C8 . 1.378(3) ?
    N1 C9 . 1.386(3) ?
    N1 H1 . 0.8600 ?
    N2 C9 . 1.354(3) ?
    N2 C10 . 1.380(3) ?
    N2 H2 . 0.8600 ?
    N3 C10 . 1.285(3) ?
    N3 N4 . 1.379(3) ?
    N4 C11 . 1.287(3) ?
    N5 C14 . 1.320(5) ?
    N5 C15 . 1.327(4) ?
    O1 C8 . 1.225(4) ?
    O2 C9 . 1.217(3) ?
    C1 C2 . 1.512(4) ?
    C1 H1A . 0.9600 ?
    C1 H1B . 0.9600 ?
    C1 H1C . 0.9600 ?
    C2 C7B . 1.264(6) ?
    C2 C3A . 1.353(6) ?
    C2 C7A . 1.424(7) ?
    C2 C3B . 1.483(6) ?
    C5 C4B . 1.335(6) ?
    C5 C4A . 1.353(6) ?
    C5 C6B . 1.425(6) ?
    C5 C6A . 1.427(6) ?
    C5 C8 . 1.483(4) ?
    C3A C4A . 1.363(8) ?
    C3A H3A . 0.9300 ?
    C4A H4A . 0.9300 ?
    C6A C7A . 1.374(8) ?
    C6A H6A . 0.9300 ?
    C7A H7A . 0.9300 ?
    C3B C4B . 1.397(8) ?
    C3B H3B . 0.9300 ?
    C4B H4B . 0.9300 ?
    C6B C7B . 1.378(8) ?
    C6B H6B . 0.9300 ?
    C7B H7B . 0.9300 ?
    C11 C12 . 1.475(4) ?
    C12 C13 . 1.362(4) ?
    C12 C16 . 1.375(4) ?
    C13 C14 . 1.382(5) ?
    C13 H13 . 0.9300 ?
    C14 H14 . 0.9300 ?
    C15 C16 . 1.367(5) ?
    C15 H15 . 0.9300 ?
    C16 H16 . 0.9300 ?
loop_
    _geom_angle_atom_site_label_1
    _geom_angle_atom_site_label_2
    _geom_angle_atom_site_label_3
    _geom_angle_site_symmetry_1
    _geom_angle_site_symmetry_3
    _geom_angle
    _geom_angle_publ_flag
    C10 S1 C11 . . 86.09(12) ?
    C8 N1 C9 . . 127.9(2) ?
    C8 N1 H1 . . 116.1 ?
    C9 N1 H1 . . 116.1 ?
    C9 N2 C10 . . 124.4(2) ?
    C9 N2 H2 . . 117.8 ?
    C10 N2 H2 . . 117.8 ?
    C10 N3 N4 . . 111.7(2) ?
    C11 N4 N3 . . 112.8(2) ?
    C14 N5 C15 . . 115.8(3) ?
    C2 C1 H1A . . 109.5 ?
    C2 C1 H1B . . 109.5 ?
    H1A C1 H1B . . 109.5 ?
    C2 C1 H1C . . 109.5 ?
    H1A C1 H1C . . 109.5 ?
    H1B C1 H1C . . 109.5 ?
    C7B C2 C3A . . 105.2(4) ?
    C3A C2 C7A . . 116.6(4) ?
    C7B C2 C3B . . 119.8(4) ?
    C7A C2 C3B . . 107.3(4) ?
    C7B C2 C1 . . 120.0(4) ?
    C3A C2 C1 . . 122.8(4) ?
    C7A C2 C1 . . 120.5(4) ?
    C3B C2 C1 . . 120.1(4) ?
    C4B C5 C6B . . 117.5(4) ?
    C4A C5 C6B . . 104.1(4) ?
    C4B C5 C6A . . 110.0(4) ?
    C4A C5 C6A . . 119.8(4) ?
    C4B C5 C8 . . 123.5(3) ?
    C4A C5 C8 . . 124.9(3) ?
    C6B C5 C8 . . 118.9(3) ?
    C6A C5 C8 . . 115.3(3) ?
    C2 C3A C4A . . 123.7(5) ?
    C2 C3A H3A . . 118.1 ?
    C4A C3A H3A . . 118.1 ?
    C5 C4A C3A . . 119.4(5) ?
    C5 C4A H4A . . 120.3 ?
    C3A C4A H4A . . 120.3 ?
    C7A C6A C5 . . 118.5(5) ?
    C7A C6A H6A . . 120.8 ?
    C5 C6A H6A . . 120.8 ?
    C6A C7A C2 . . 120.7(5) ?
    C6A C7A H7A . . 119.7 ?
    C2 C7A H7A . . 119.7 ?
    C4B C3B C2 . . 116.5(5) ?
    C4B C3B H3B . . 121.8 ?
    C2 C3B H3B . . 121.8 ?
    C5 C4B C3B . . 122.4(5) ?
    C5 C4B H4B . . 118.8 ?
    C3B C4B H4B . . 118.8 ?
    C7B C6B C5 . . 120.3(5) ?
    C7B C6B H6B . . 119.9 ?
    C5 C6B H6B . . 119.9 ?
    C2 C7B C6B . . 122.7(5) ?
    C2 C7B H7B . . 118.7 ?
    C6B C7B H7B . . 118.7 ?
    O1 C8 N1 . . 120.4(3) ?
    O1 C8 C5 . . 121.8(3) ?
    N1 C8 C5 . . 117.7(2) ?
    O2 C9 N2 . . 123.3(3) ?
    O2 C9 N1 . . 120.5(2) ?
    N2 C9 N1 . . 116.2(2) ?
    N3 C10 N2 . . 120.5(2) ?
    N3 C10 S1 . . 115.5(2) ?
    N2 C10 S1 . . 124.0(2) ?
    N4 C11 C12 . . 123.7(3) ?
    N4 C11 S1 . . 114.0(2) ?
    C12 C11 S1 . . 122.3(2) ?
    C13 C12 C16 . . 116.6(3) ?
    C13 C12 C11 . . 121.4(3) ?
    C16 C12 C11 . . 122.0(3) ?
    C12 C13 C14 . . 120.2(3) ?
    C12 C13 H13 . . 119.9 ?
    C14 C13 H13 . . 119.9 ?
    N5 C14 C13 . . 123.5(4) ?
    N5 C14 H14 . . 118.2 ?
    C13 C14 H14 . . 118.2 ?
    N5 C15 C16 . . 124.3(3) ?
    N5 C15 H15 . . 117.8 ?
    C16 C15 H15 . . 117.8 ?
    C15 C16 C12 . . 119.6(3) ?
    C15 C16 H16 . . 120.2 ?
    C12 C16 H16 . . 120.2 ?
loop_
    _geom_torsion_atom_site_label_1
    _geom_torsion_atom_site_label_2
    _geom_torsion_atom_site_label_3
    _geom_torsion_atom_site_label_4
    _geom_torsion_site_symmetry_1
    _geom_torsion_site_symmetry_2
    _geom_torsion_site_symmetry_3
    _geom_torsion_site_symmetry_4
    _geom_torsion
    _geom_torsion_publ_flag
    C10 N3 N4 C11 . . . . 0.4(4) ?
    C7B C2 C3A C4A . . . . -43.7(7) ?
    C7A C2 C3A C4A . . . . -9.7(8) ?
    C3B C2 C3A C4A . . . . 75.1(7) ?
    C1 C2 C3A C4A . . . . 174.0(5) ?
    C4B C5 C4A C3A . . . . -89.2(8) ?
    C6B C5 C4A C3A . . . . 30.4(7) ?
    C6A C5 C4A C3A . . . . -9.0(8) ?
    C8 C5 C4A C3A . . . . 172.0(4) ?
    C2 C3A C4A C5 . . . . 10.0(9) ?
    C4B C5 C6A C7A . . . . 42.4(7) ?
    C4A C5 C6A C7A . . . . 8.5(7) ?
    C6B C5 C6A C7A . . . . -66.8(6) ?
    C8 C5 C6A C7A . . . . -172.3(5) ?
    C5 C6A C7A C2 . . . . -8.6(9) ?
    C7B C2 C7A C6A . . . . 86.0(9) ?
    C3A C2 C7A C6A . . . . 9.0(8) ?
    C3B C2 C7A C6A . . . . -32.1(7) ?
    C1 C2 C7A C6A . . . . -174.6(5) ?
    C7B C2 C3B C4B . . . . 6.7(7) ?
    C3A C2 C3B C4B . . . . -70.3(7) ?
    C7A C2 C3B C4B . . . . 40.9(6) ?
    C1 C2 C3B C4B . . . . -176.4(4) ?
    C4A C5 C4B C3B . . . . 81.4(8) ?
    C6B C5 C4B C3B . . . . 9.6(8) ?
    C6A C5 C4B C3B . . . . -33.0(7) ?
    C8 C5 C4B C3B . . . . -174.9(4) ?
    C2 C3B C4B C5 . . . . -8.8(8) ?
    C4B C5 C6B C7B . . . . -8.2(7) ?
    C4A C5 C6B C7B . . . . -39.6(6) ?
    C6A C5 C6B C7B . . . . 80.4(7) ?
    C8 C5 C6B C7B . . . . 176.0(5) ?
    C3A C2 C7B C6B . . . . 33.5(7) ?
    C7A C2 C7B C6B . . . . -82.0(8) ?
    C3B C2 C7B C6B . . . . -6.0(8) ?
    C1 C2 C7B C6B . . . . 177.1(5) ?
    C5 C6B C7B C2 . . . . 6.8(9) ?
    C9 N1 C8 O1 . . . . 3.1(5) ?
    C9 N1 C8 C5 . . . . -175.8(3) ?
    C4B C5 C8 O1 . . . . 158.9(4) ?
    C4A C5 C8 O1 . . . . -162.1(4) ?
    C6B C5 C8 O1 . . . . -25.6(5) ?
    C6A C5 C8 O1 . . . . 18.8(5) ?
    C4B C5 C8 N1 . . . . -22.2(5) ?
    C4A C5 C8 N1 . . . . 16.8(6) ?
    C6B C5 C8 N1 . . . . 153.3(3) ?
    C6A C5 C8 N1 . . . . -162.3(3) ?
    C10 N2 C9 O2 . . . . 1.7(5) ?
    C10 N2 C9 N1 . . . . -179.0(2) ?
    C8 N1 C9 O2 . . . . 179.4(3) ?
    C8 N1 C9 N2 . . . . 0.1(5) ?
    N4 N3 C10 N2 . . . . -178.3(2) ?
    N4 N3 C10 S1 . . . . 0.4(3) ?
    C9 N2 C10 N3 . . . . -174.6(3) ?
    C9 N2 C10 S1 . . . . 6.8(4) ?
    C11 S1 C10 N3 . . . . -0.7(2) ?
    C11 S1 C10 N2 . . . . 177.9(3) ?
    N3 N4 C11 C12 . . . . 179.5(3) ?
    N3 N4 C11 S1 . . . . -1.0(3) ?
    C10 S1 C11 N4 . . . . 1.0(2) ?
    C10 S1 C11 C12 . . . . -179.5(3) ?
    N4 C11 C12 C13 . . . . 176.2(3) ?
    S1 C11 C12 C13 . . . . -3.3(5) ?
    N4 C11 C12 C16 . . . . -3.7(5) ?
    S1 C11 C12 C16 . . . . 176.7(2) ?
    C16 C12 C13 C14 . . . . 1.4(7) ?
    C11 C12 C13 C14 . . . . -178.6(4) ?
    C15 N5 C14 C13 . . . . 0.8(8) ?
    C12 C13 C14 N5 . . . . -1.8(9) ?
    C14 N5 C15 C16 . . . . 0.5(6) ?
    N5 C15 C16 C12 . . . . -0.8(6) ?
    C13 C12 C16 C15 . . . . -0.2(5) ?
    C11 C12 C16 C15 . . . . 179.7(3) ?
loop_
    _geom_hbond_atom_site_label_D
    _geom_hbond_atom_site_label_H
    _geom_hbond_atom_site_label_A
    _geom_hbond_site_symmetry_A
    _geom_hbond_distance_DH
    _geom_hbond_distance_HA
    _geom_hbond_distance_DA
    _geom_hbond_angle_DHA
    N2 H2 O1 . 0.86 1.90 2.583(3) 135
    N1 H1 O2 2_775 0.86 2.10 2.935(3) 165
