# Supplementary material for: 1-(4-Methyl­benzo­yl)-3-[5-(4-pyrid­yl)-1,3,4-thia­diazol-2-yl]urea
Source: Acta Crystallogr Sect E Struct Rep Online. 2008 Nov 8;64(Pt 12):o2255. doi: 10.1107/S1600536808035149 (PMC2959837; doi:10.1107/S1600536808035149)
Supplement: Supplementary file 2 [file e-64-o2255-Isup2.hkl]

#
# h,k,l, Fc-squared, Fo-squared, sigma(Fo-squared) and status flag
#
data_I
_shelx_title ' songxj in P-1'
_shelx_refln_list_code          4
_shelx_F_calc_maximum      205.21
_exptl_crystal_F_000       352.00
_reflns_d_resolution_high  0.8108
 
loop_
 _symmetry_equiv_pos_as_xyz
 'x, y, z'
 '-x, -y, -z'
 
_cell_length_a     5.0563
_cell_length_b    11.8561
_cell_length_c    13.2506
_cell_angle_alpha  88.892
_cell_angle_beta   80.849
_cell_angle_gamma  77.989
 
_shelx_F_squared_multiplier     1.000
 
loop_
 _refln_index_h
 _refln_index_k
 _refln_index_l
 _refln_F_squared_calc
 _refln_F_squared_meas
 _refln_F_squared_sigma
 _refln_observed_status
   1   0   0     1433.40     1357.41     14.11 o
   2   0   0      135.90      114.14      5.70 o
   3   0   0       51.98       44.40      5.65 o
   4   0   0        0.19        0.55      1.06 o
   5   0   0       31.96       26.57      4.03 o
   6   0   0        2.02        4.70      3.30 o
  -5   1   0        0.13        0.00      1.70 o
  -4   1   0       25.39       26.87      3.32 o
  -3   1   0        0.99        2.50      1.02 o
  -2   1   0      458.18      396.46     19.51 o
  -1   1   0      967.58      963.47     42.37 o
   0   1   0      287.59      256.55     46.22 o
   1   1   0      736.21      638.84      9.80 o
   2   1   0       21.35       13.61      2.40 o
   3   1   0      398.17      330.03     12.00 o
   4   1   0      210.32      193.87      8.98 o
   5   1   0        0.00        0.00      1.38 o
   6   1   0        0.01        1.83      1.99 o
  -5   2   0        6.21        7.50      3.10 o
  -4   2   0        3.05        3.77      1.62 o
  -3   2   0      120.09      109.09      5.06 o
  -2   2   0     2028.26     2031.87     69.86 o
  -1   2   0     1196.93     1297.35     12.02 o
   0   2   0      217.91      233.96     21.09 o
   1   2   0      465.44      514.23     18.40 o
   2   2   0      704.75      681.12     21.86 o
   3   2   0       77.95       78.12      4.02 o
   4   2   0       64.27       64.30      4.35 o
   5   2   0        0.75        2.20      1.70 o
   6   2   0       21.29       23.01      6.10 o
  -5   3   0       36.09       28.33      5.15 o
  -4   3   0       22.73       18.72      3.08 o
  -3   3   0       29.78       46.38      5.45 o
  -2   3   0       10.27       11.16      1.01 o
  -1   3   0      132.85      162.67      8.35 o
   0   3   0       75.03       61.25      3.34 o
   1   3   0      165.13      182.19     22.64 o
   2   3   0     2076.98     2198.74    107.04 o
   3   3   0      426.40      423.92     23.71 o
   4   3   0       16.74       19.15      4.05 o
   5   3   0        2.60        2.22      2.30 o
   6   3   0        8.33       11.40      3.90 o
  -5   4   0        8.65        6.50      3.50 o
  -4   4   0       15.83       13.57      2.73 o
  -3   4   0        1.74        2.79      1.34 o
  -2   4   0       45.03       51.63      3.80 o
  -1   4   0       20.35       18.17      1.04 o
   0   4   0       15.19       12.23      1.04 o
   1   4   0       46.95       24.49     10.31 o
   2   4   0      144.99      140.70      8.05 o
   3   4   0       81.81       99.20      4.70 o
   4   4   0        1.14        0.64      1.02 o
   5   4   0        2.55        5.00      3.00 o
   6   4   0        6.20       11.70      3.70 o
  -5   5   0        0.72        0.90      2.70 o
  -4   5   0        0.14        0.47      1.37 o
  -3   5   0        3.74        3.69      1.56 o
  -2   5   0        1.32        2.00      1.09 o
  -1   5   0      520.56      492.16     53.84 o
   0   5   0      309.70      280.04     25.53 o
   1   5   0      735.00      764.17     18.91 o
   2   5   0      104.67      117.54      4.64 o
   3   5   0        2.98        7.23      1.51 o
   4   5   0       16.78       15.61      4.20 o
   5   5   0       10.65        9.00      3.80 o
   6   5   0        3.16        1.20      2.30 o
  -4   6   0        4.21        6.52      2.90 o
  -3   6   0       17.75       17.52      3.03 o
  -2   6   0        2.93        3.75      1.39 o
  -1   6   0       11.34       12.59      2.19 o
   0   6   0      510.68      574.51     31.06 o
   1   6   0     1008.63     1091.01     51.95 o
   2   6   0      144.89      142.71     11.76 o
   3   6   0      128.31      106.24      7.90 o
   4   6   0       12.20        7.40      3.20 o
   5   6   0       14.65       14.01      4.60 o
   6   6   0        8.22       19.51      4.80 o
  -4   7   0        5.81        8.31      4.50 o
  -3   7   0        2.04        3.34      1.73 o
  -2   7   0        2.36        2.25      1.35 o
  -1   7   0       56.14       69.79      5.15 o
   0   7   0       30.03       33.58      3.29 o
   1   7   0       60.63       68.37      3.98 o
   2   7   0        0.24        0.35      0.72 o
   3   7   0      172.01      138.11      6.20 o
   4   7   0       45.70       57.22      6.80 o
   5   7   0        0.14        0.20      2.20 o
  -4   8   0        0.41        0.80      2.10 o
  -3   8   0       12.81       17.15      3.39 o
  -2   8   0        3.51        4.04      1.76 o
  -1   8   0       11.81       15.88      2.75 o
   0   8   0        0.84        1.63      1.20 o
   1   8   0       24.52       33.60      3.28 o
   2   8   0      168.33       64.01     88.88 o
   3   8   0      273.09      231.44      8.21 o
   4   8   0        7.68        2.50      2.30 o
   5   8   0       10.13        8.10      3.70 o
  -3   9   0        4.75        1.76      2.45 o
  -2   9   0        5.02        8.63      3.25 o
  -1   9   0       16.16       15.32      4.40 o
   0   9   0       50.83       52.23      4.14 o
   1   9   0       14.83       17.47      2.86 o
   2   9   0        8.23        6.58      1.94 o
   3   9   0        3.05        1.19      1.22 o
   4   9   0       22.72       17.11      4.90 o
   5   9   0        8.62       12.80      4.20 o
  -3  10   0        3.63        1.94      1.80 o
  -2  10   0        0.45        0.00      1.48 o
  -1  10   0       18.90       19.65      3.90 o
   0  10   0        2.24        4.14      1.95 o
   1  10   0       67.87       68.82      4.88 o
   2  10   0       17.91       18.94      3.11 o
   3  10   0      144.40      145.58      7.32 o
   4  10   0        0.00        0.00      2.00 o
   5  10   0        0.92        2.60      2.40 o
  -3  11   0        0.41        3.00      2.30 o
  -2  11   0        0.04        2.13      1.75 o
  -1  11   0       15.16       19.55      3.80 o
   0  11   0       60.06       52.98      5.32 o
   1  11   0       35.46       35.67      4.49 o
   2  11   0       61.44       54.21      4.95 o
   3  11   0       39.15       48.12      7.80 o
   4  11   0       37.82       40.72      7.60 o
  -2  12   0        1.36        2.10      2.90 o
  -1  12   0        0.05        0.78      1.69 o
   0  12   0        0.20        3.75      1.84 o
   1  12   0      101.16      104.38      6.86 o
   2  12   0      109.80       98.55     10.70 o
   3  12   0       57.68       66.63      9.30 o
   4  12   0        9.10       10.10      3.60 o
  -1  13   0       10.85       11.91      3.49 o
   0  13   0       28.64       42.11      5.48 o
   1  13   0        9.81       18.23      4.70 o
   2  13   0        0.12        2.02      1.87 o
   3  13   0        0.19        0.30      3.20 o
   0  14   0        1.02        1.82      2.61 o
   1  14   0       21.64       25.88      4.84 o
   2  14   0       14.26       12.35      3.45 o
  -2 -14   1       24.14       19.81      6.30 o
  -1 -14   1       18.48       20.74      4.43 o
   0 -14   1        4.67        2.65      2.65 o
  -3 -13   1        5.53        6.30      4.30 o
  -2 -13   1       12.27       19.24      3.66 o
  -1 -13   1        8.64       13.49      3.08 o
   0 -13   1       16.01       18.21      3.78 o
   1 -13   1        8.17        5.00      4.00 o
  -4 -12   1        0.31        2.60      3.50 o
  -3 -12   1        1.52        0.60      2.20 o
  -2 -12   1       91.27       85.35     11.70 o
  -1 -12   1       16.09       22.28      3.63 o
   0 -12   1        4.66       10.94      2.85 o
   1 -12   1        0.99        4.30      2.21 o
   2 -12   1        1.95        2.70      3.60 o
  -4 -11   1       13.31       15.31      4.70 o
  -3 -11   1       17.88       15.51      4.90 o
  -2 -11   1        5.66        1.45      1.40 o
  -1 -11   1        0.14        1.59      1.41 o
   0 -11   1        3.80        2.19      1.79 o
   1 -11   1       11.63       11.79      3.00 o
   2 -11   1        0.80        2.82      1.94 o
   3 -11   1        0.00        2.00      2.00 o
  -5 -10   1       49.37       39.31      7.40 o
  -4 -10   1        9.45       10.10      3.70 o
  -3 -10   1        6.31        3.40      2.40 o
  -2 -10   1      211.52      199.28     12.20 o
  -1 -10   1       94.21      122.41      6.43 o
   0 -10   1       26.67       29.59      3.95 o
   1 -10   1        0.01        0.85      1.39 o
   2 -10   1        0.45        0.19      1.58 o
   3 -10   1        0.79        0.60      2.10 o
  -5  -9   1       13.60       19.61      5.20 o
  -4  -9   1        0.01        0.10      2.10 o
  -3  -9   1       62.87       66.33      7.30 o
  -2  -9   1       85.87       80.72      4.91 o
  -1  -9   1        9.67        8.57      2.06 o
   0  -9   1       34.51       42.64      4.20 o
   1  -9   1        6.09       11.45      2.49 o
   2  -9   1       13.60       11.78      2.72 o
   3  -9   1        0.29        1.10      2.40 o
  -5  -8   1        2.51        8.80      4.20 o
  -4  -8   1        4.00        2.10      2.30 o
  -3  -8   1       59.70       56.12      6.40 o
  -2  -8   1      149.79      138.96      6.01 o
  -1  -8   1       20.18       22.32      2.13 o
   0  -8   1      213.10      210.08     20.72 o
   1  -8   1       83.02       89.05      5.30 o
   2  -8   1        6.65        9.01      2.25 o
   3  -8   1        1.99        1.05      1.41 o
   4  -8   1        2.47        4.90      3.00 o
  -5  -7   1        5.69        6.00      3.40 o
  -4  -7   1       26.26       26.81      5.70 o
  -3  -7   1       29.90       28.21      3.10 o
  -2  -7   1       39.96       43.98      2.37 o
  -1  -7   1        4.03        4.90      0.95 o
   0  -7   1      140.97      122.90     10.36 o
   1  -7   1       33.86       24.90      3.20 o
   2  -7   1       66.51       57.05     11.00 o
   3  -7   1        1.08        0.38      1.22 o
   4  -7   1        1.88        2.10      2.50 o
  -5  -6   1       20.22       26.51      6.20 o
  -4  -6   1        0.72        0.20      1.60 o
  -3  -6   1        9.29       15.37      2.21 o
  -2  -6   1      143.07      185.55     14.26 o
  -1  -6   1      196.76      147.63     39.96 o
   0  -6   1       51.40       49.61      2.40 o
   1  -6   1       10.05       12.18      1.36 o
   2  -6   1        5.45        1.35      2.40 o
   3  -6   1        4.08        2.04      4.05 o
   4  -6   1        0.01        0.00      2.40 o
   5  -6   1        9.30        3.10      2.70 o
  -6  -5   1       20.37       24.81      5.40 o
  -5  -5   1       15.60       13.21      4.60 o
  -4  -5   1       24.24       20.11      4.90 o
  -3  -5   1       29.47       35.35      8.60 o
  -2  -5   1      823.23      809.85     49.13 o
  -1  -5   1     2083.97     2412.60    114.01 o
   0  -5   1      197.34      207.92     11.40 o
   1  -5   1       16.94       20.93      2.28 o
   2  -5   1      142.88       50.32     61.67 o
   3  -5   1       18.41        9.71     10.90 o
   4  -5   1        8.47       15.70      3.03 o
   5  -5   1        6.11        8.70      3.60 o
  -6  -4   1       10.62       19.81      5.00 o
  -5  -4   1      124.54      125.75     10.60 o
  -4  -4   1       21.40       32.51      4.70 o
  -3  -4   1      177.59      157.32     16.36 o
  -2  -4   1      213.64      239.26     13.50 o
  -1  -4   1      879.09     1007.77     61.67 o
   0  -4   1       67.39       72.49      3.67 o
   1  -4   1        0.15        0.24      0.46 o
   2  -4   1      487.56      500.42     48.01 o
   3  -4   1      191.04      134.50     69.03 o
   4  -4   1       23.40        7.69      6.80 o
   5  -4   1        1.23        1.80      2.70 o
  -5  -3   1        0.01        0.00      1.31 o
  -4  -3   1        0.24        1.66      1.55 o
  -3  -3   1      916.30      946.40     54.27 o
  -2  -3   1     1142.53     1088.52     96.29 o
  -1  -3   1       54.26       44.96      2.04 o
   0  -3   1      200.12      186.92      4.96 o
   1  -3   1        0.03        0.80      0.42 o
   2  -3   1      390.56      407.81     22.29 o
   3  -3   1      108.18       68.04     41.97 o
   4  -3   1       17.48        3.94      9.10 o
   5  -3   1        2.48        1.30      2.70 o
  -6  -2   1        0.00        4.60      3.60 o
  -5  -2   1        8.12        6.62      2.16 o
  -4  -2   1       94.50       78.25      4.95 o
  -3  -2   1      179.46      190.21     14.91 o
  -2  -2   1      145.85      131.26      6.30 o
  -1  -2   1        3.42        3.74      0.49 o
   0  -2   1     1101.20     1183.87     29.21 o
   1  -2   1    42111.52    35357.95   1928.24 o
   2  -2   1      480.39      536.96     13.64 o
   3  -2   1      101.78       70.64     35.70 o
   4  -2   1       22.17        3.35      7.30 o
   5  -2   1        7.65        9.50      3.70 o
  -6  -1   1        0.94        0.18      1.94 o
  -5  -1   1       13.15       13.44      2.95 o
  -4  -1   1       16.29       20.48      2.33 o
  -3  -1   1      128.04      116.79      5.40 o
  -2  -1   1      320.66      278.37      6.47 o
  -1  -1   1      225.32      183.63      6.78 o
   0  -1   1      230.30      197.77     52.23 o
   1  -1   1      653.22      620.69     33.81 o
   2  -1   1      227.48      200.58      7.10 o
   3  -1   1       53.78       15.88     18.06 o
   4  -1   1       76.26       68.38      5.80 o
   5  -1   1       16.29       20.37      3.45 o
  -5   0   1       23.49       34.59      6.20 o
  -4   0   1        0.03        1.60      0.88 o
  -3   0   1        1.63        2.08      1.05 o
  -2   0   1      309.63      288.31     18.26 o
  -1   0   1    12145.86    10978.65    298.77 o
   1   0   1      315.93      296.91      5.60 o
   2   0   1      130.69        0.00      0.50 o
   3   0   1      143.09      127.05      7.20 o
   4   0   1        3.69        2.71      1.41 o
   5   0   1       11.42       14.85      2.93 o
   6   0   1        0.04        0.80      2.20 o
  -5   1   1       15.98       18.57      3.56 o
  -4   1   1       23.56       26.16      3.32 o
  -3   1   1       32.47       31.68      2.81 o
  -2   1   1       33.69       51.06      5.50 o
  -1   1   1       11.08       13.64      1.15 o
   0   1   1      649.08      593.82     87.08 o
   1   1   1      241.87      233.39      5.40 o
   2   1   1       44.89       40.02      3.20 o
   3   1   1      679.76      624.04     15.81 o
   4   1   1      139.39      138.05      8.80 o
   5   1   1        5.61        8.66      2.37 o
  -5   2   1        0.35        0.68      2.45 o
  -4   2   1       29.08       29.36      3.64 o
  -3   2   1        0.95        0.17      0.94 o
  -2   2   1       45.29       62.24      5.45 o
  -1   2   1      186.91      200.33      9.45 o
   0   2   1      210.90      241.55     11.30 o
   1   2   1       50.84       41.14      1.59 o
   2   2   1       38.43       25.71      2.80 o
   3   2   1       35.25       29.31      4.10 o
   4   2   1       13.95       11.50      3.30 o
   5   2   1       10.69       15.89      3.15 o
  -5   3   1        0.35        0.00      2.20 o
  -4   3   1        4.20        3.80      1.63 o
  -3   3   1        1.08        2.81      1.25 o
  -2   3   1        0.91        0.51      0.41 o
  -1   3   1       35.13       33.00      2.23 o
   0   3   1     1600.18     1912.51     21.86 o
   1   3   1      619.99      646.98      8.31 o
   2   3   1     1122.61     1045.03     20.61 o
   3   3   1      253.11      279.90      7.11 o
   4   3   1        3.53        4.20      1.90 o
   5   3   1        0.40        1.90      2.10 o
   6   3   1        0.43        3.10      2.80 o
  -5   4   1       19.72       12.70      4.40 o
  -4   4   1       28.23       25.78      3.78 o
  -3   4   1       35.48       35.70      3.71 o
  -2   4   1       17.24       23.50      2.76 o
  -1   4   1       29.30       30.22      2.41 o
   0   4   1        0.05        0.28      0.50 o
   1   4   1     1392.09     1562.33     24.51 o
   2   4   1     1518.24     1013.58    518.20 o
   3   4   1      142.19      139.79      4.90 o
   4   4   1       33.58       36.28      3.26 o
   5   4   1        0.28        0.00      2.20 o
   6   4   1        5.59        7.20      3.50 o
  -5   5   1        7.88        7.90      4.00 o
  -4   5   1        8.46        5.97      2.16 o
  -3   5   1        5.17        7.62      1.98 o
  -2   5   1        0.01        1.04      0.96 o
  -1   5   1       90.57       92.40      4.40 o
   0   5   1       95.17      121.71      4.60 o
   1   5   1       22.95       25.54      4.30 o
   2   5   1       29.31       28.17     11.14 o
   3   5   1        2.69        1.43      0.81 o
   4   5   1      121.12      111.14      8.60 o
   5   5   1        6.79       15.31      4.30 o
   6   5   1        0.00        0.00      2.00 o
  -4   6   1        3.12        5.59      2.08 o
  -3   6   1        2.22        7.70      2.19 o
  -2   6   1       55.11       61.09      5.25 o
  -1   6   1        3.00        3.60      1.41 o
   0   6   1      176.51      210.98      6.70 o
   1   6   1       31.76       27.82      2.70 o
   2   6   1        1.75        0.68      0.39 o
   3   6   1      118.14      107.44      7.80 o
   4   6   1      124.57      130.25      9.50 o
   5   6   1        7.15        3.20      2.90 o
   6   6   1        2.62        5.30      3.20 o
  -4   7   1       11.16       10.20      2.83 o
  -3   7   1       17.09       18.54      3.22 o
  -2   7   1       32.44       35.03      3.99 o
  -1   7   1       92.26       80.34      7.30 o
   0   7   1       93.43      104.63      5.60 o
   1   7   1       92.31      114.91      5.22 o
   2   7   1       12.90        7.52      1.95 o
   3   7   1       21.76       22.17      2.98 o
   4   7   1        0.52        0.00      1.60 o
   5   7   1        8.13        6.70      3.50 o
  -4   8   1        2.09        2.92      1.79 o
  -3   8   1        9.92        7.84      2.37 o
  -2   8   1       38.44       38.19      4.35 o
  -1   8   1       24.61       23.55      3.29 o
   0   8   1      101.68       98.24      7.15 o
   1   8   1        4.18        6.03      1.72 o
   2   8   1      246.76      246.94     10.75 o
   3   8   1       46.79       44.72      4.04 o
   4   8   1      123.01      122.45     10.10 o
   5   8   1        0.54        0.20      2.20 o
  -3   9   1        2.80        4.00      1.98 o
  -2   9   1        0.05        1.53      1.45 o
  -1   9   1       15.00       16.25      2.97 o
   0   9   1       38.49       33.70      3.96 o
   1   9   1      250.54      244.84      8.66 o
   2   9   1       63.48       60.35      4.75 o
   3   9   1      117.79       36.42     52.22 o
   4   9   1       61.76       65.82      7.80 o
   5   9   1       56.39       56.22      8.70 o
  -3  10   1        4.09        6.41      2.23 o
  -2  10   1        2.23        3.85      3.40 o
  -1  10   1        8.41        8.19      2.70 o
   0  10   1        2.78        5.27      2.05 o
   1  10   1        3.91        4.23      1.82 o
   2  10   1      553.41      549.29     50.32 o
   3  10   1      301.81      105.44    155.01 o
   4  10   1       39.63       45.82      7.80 o
   5  10   1        4.61        4.40      2.30 o
  -2  11   1        7.54        4.05      2.08 o
  -1  11   1        0.05        0.00      2.00 o
   0  11   1       50.50       56.04      5.52 o
   1  11   1      187.67      211.99      9.19 o
   2  11   1      104.45      109.69      6.61 o
   3  11   1        1.12        1.27      1.53 o
   4  11   1        1.75        2.80      2.50 o
  -2  12   1        9.27        4.03      2.11 o
  -1  12   1       28.70       31.65      4.85 o
   0  12   1        0.44        0.00      1.49 o
   1  12   1       33.01       37.72      5.20 o
   2  12   1       26.27       35.88      4.73 o
   3  12   1       55.48       53.83      5.65 o
   4  12   1       28.53       25.11      5.90 o
  -1  13   1       45.62       44.93      7.55 o
   0  13   1        0.32        0.00      1.80 o
   1  13   1       54.79       55.32      6.12 o
   2  13   1        1.09        3.79      2.16 o
   3  13   1       31.69       36.41      8.00 o
   0  14   1        2.15        5.23      3.00 o
   1  14   1        0.09        2.01      2.43 o
   2  14   1        2.98        4.91      2.66 o
   3  14   1       25.74       34.51      8.60 o
  -2 -14   2        3.38        8.30      4.20 o
  -1 -14   2       25.49       22.85      4.35 o
   0 -14   2        9.38        6.80      3.18 o
  -3 -13   2       18.81       20.21      6.30 o
  -2 -13   2        7.75        5.60      3.30 o
  -1 -13   2        6.63        4.25      2.12 o
   0 -13   2        4.14        4.92      2.09 o
   1 -13   2        0.05        0.00      3.30 o
  -4 -12   2       44.53       34.81      8.30 o
  -3 -12   2        0.16        0.10      2.40 o
  -2 -12   2        5.00        5.80      3.10 o
  -1 -12   2       58.99       66.77      5.30 o
   0 -12   2       22.65       26.44      6.50 o
   1 -12   2        8.84        6.37      3.00 o
   2 -12   2        0.03        0.00      3.00 o
  -4 -11   2       25.81       25.11      6.50 o
  -3 -11   2        1.85        2.00      2.50 o
  -2 -11   2       20.59       26.68      3.75 o
  -1 -11   2       18.34       20.63      3.85 o
   0 -11   2       18.57       22.81      3.66 o
   1 -11   2        7.40       10.56      2.65 o
   2 -11   2        0.00        1.40      2.90 o
   3 -11   2        1.99        3.40      2.30 o
  -5 -10   2       34.12       36.41      7.00 o
  -4 -10   2        0.22        0.00      2.20 o
  -3 -10   2        3.66        0.00      2.00 o
  -2 -10   2       71.72       72.89      4.97 o
  -1 -10   2       68.58       69.14      4.80 o
   0 -10   2        0.87        0.35      1.27 o
   1 -10   2       27.05       29.12      5.15 o
   2 -10   2       10.25        2.45      2.90 o
   3 -10   2        1.93        0.00      2.10 o
  -5  -9   2        6.63        8.90      3.40 o
  -4  -9   2        5.63        1.10      2.40 o
  -3  -9   2       16.74       16.31      4.40 o
  -2  -9   2       13.68       15.47      2.66 o
  -1  -9   2       23.99       22.13      2.16 o
   0  -9   2        0.03        0.59      0.81 o
   1  -9   2       15.16       20.87      3.22 o
   2  -9   2        0.86        0.52      1.37 o
   3  -9   2        5.04        2.00      2.60 o
   4  -9   2        0.00        0.00      1.80 o
  -5  -8   2       32.58       30.51      6.50 o
  -4  -8   2       22.97       25.21      5.80 o
  -3  -8   2        0.00        0.00      1.60 o
  -2  -8   2       11.20       14.70      1.78 o
  -1  -8   2       72.43       63.47     13.27 o
   0  -8   2      116.06      102.61     10.92 o
   1  -8   2       27.22       22.16      3.12 o
   2  -8   2        7.29        5.56      1.94 o
   3  -8   2        9.00        6.10      3.30 o
   4  -8   2        0.36        1.10      2.20 o
  -5  -7   2       27.86       37.41      7.40 o
  -4  -7   2       19.64       13.81      4.50 o
  -3  -7   2       53.17       43.72      6.30 o
  -2  -7   2       22.63       24.25      2.76 o
  -1  -7   2      531.55      500.61     17.92 o
   0  -7   2      623.12      730.59     55.20 o
   1  -7   2       78.45       60.65     25.70 o
   2  -7   2       42.20       45.17      4.04 o
   3  -7   2       47.65       22.51      5.30 o
   4  -7   2        4.84        5.20      2.90 o
  -5  -6   2       41.36       43.22      7.90 o
  -4  -6   2      307.12      268.90     14.61 o
  -3  -6   2       49.48       57.31     12.85 o
  -2  -6   2      101.90       89.03      6.03 o
  -1  -6   2       38.10       47.26      2.06 o
   0  -6   2      364.23      350.24     19.19 o
   1  -6   2        0.15        0.85      0.68 o
   2  -6   2        6.87       11.16      2.22 o
   3  -6   2      109.17       89.20      5.50 o
   4  -6   2       16.01       18.81      5.20 o
   5  -6   2        2.23        0.00      2.10 o
  -5  -5   2        9.27       11.50      4.30 o
  -4  -5   2        3.04        3.77      1.60 o
  -3  -5   2        2.82        6.01      1.59 o
  -2  -5   2     1615.21     1754.25     78.79 o
  -1  -5   2     1079.73     1133.54     70.32 o
   0  -5   2       43.11       47.24      2.17 o
   1  -5   2        2.11        1.92      0.67 o
   2  -5   2       18.86       17.43      3.02 o
   3  -5   2       77.24       65.23      5.95 o
   4  -5   2       11.74        7.90      3.50 o
   5  -5   2       11.83       20.11      5.40 o
  -5  -4   2       10.21        9.50      3.70 o
  -4  -4   2       13.03       14.16      3.00 o
  -3  -4   2      111.60      102.34      4.94 o
  -2  -4   2      705.94      827.01     53.67 o
  -1  -4   2      233.58      253.20     17.88 o
   0  -4   2        1.45        1.46      0.42 o
   1  -4   2      271.40      316.30     14.44 o
   2  -4   2     3822.04     4049.90    170.54 o
   3  -4   2       97.88       83.25      5.05 o
   4  -4   2       20.02       32.71      6.20 o
   5  -4   2        8.30        6.60      3.70 o
  -5  -3   2        2.58        3.85      1.94 o
  -4  -3   2       55.19       52.84      4.30 o
  -3  -3   2      157.94      151.08     11.00 o
  -2  -3   2      181.48      162.39      7.13 o
  -1  -3   2      660.04      677.22     39.00 o
   0  -3   2       24.24       37.57      4.58 o
   1  -3   2       61.35       75.83      5.96 o
   2  -3   2      104.11      104.04      5.45 o
   3  -3   2        9.63       14.55      2.42 o
   4  -3   2       10.08       10.00      2.28 o
   5  -3   2        8.50        9.70      4.10 o
  -5  -2   2       35.39       39.56      7.00 o
  -4  -2   2       56.71       54.12      4.35 o
  -3  -2   2       10.39        7.57      1.73 o
  -2  -2   2       97.41      106.82      5.46 o
  -1  -2   2      296.75      281.13      8.95 o
   0  -2   2    14673.99    13631.05   1220.64 o
   1  -2   2     3381.65     3759.35    164.72 o
   2  -2   2       38.01       41.64      2.01 o
   3  -2   2       12.92       33.80      2.18 o
   4  -2   2        7.01        9.14      2.25 o
   5  -2   2        0.06        0.90      2.10 o
  -5  -1   2       18.84       24.97      4.04 o
  -4  -1   2       68.93       63.99      4.70 o
  -3  -1   2       22.66       22.82      2.86 o
  -2  -1   2        1.07        0.79      0.57 o
  -1  -1   2       52.09       40.15      3.03 o
   0  -1   2       31.12       30.82      4.22 o
   1  -1   2     1454.72     1568.14    142.15 o
   2  -1   2       42.73       42.68      2.26 o
   3  -1   2        1.42        0.83      0.95 o
   4  -1   2       98.56      100.47      4.28 o
   5  -1   2       35.62       46.72      7.20 o
  -5   0   2        6.54        7.71      2.54 o
  -4   0   2        0.48        0.21      1.05 o
  -3   0   2       56.96       72.63      3.63 o
  -2   0   2      387.94      348.56     19.39 o
  -1   0   2      283.65      332.86     19.29 o
   0   0   2      275.60      285.97     19.46 o
   1   0   2      118.82       73.85     19.19 o
   2   0   2       41.44       37.51      2.90 o
   3   0   2       37.94       30.61      3.50 o
   4   0   2        3.53        3.50      2.20 o
   5   0   2        1.28        0.28      1.38 o
  -5   1   2       47.81       57.38      5.98 o
  -4   1   2       10.71       16.80      2.30 o
  -3   1   2       14.82       15.29      1.90 o
  -2   1   2       17.22       12.90      1.68 o
  -1   1   2       12.11       13.72      1.26 o
   0   1   2      576.96      628.64     26.51 o
   1   1   2     1066.47     1074.22     34.26 o
   2   1   2      127.56      106.44      4.90 o
   3   1   2      468.51      319.32     10.80 o
   4   1   2      110.74        0.00      1.50 o
   5   1   2        1.56        1.31      1.34 o
  -5   2   2        0.20        1.18      1.69 o
  -4   2   2       22.45       29.14      3.11 o
  -3   2   2       68.59       54.97      8.80 o
  -2   2   2       79.09       63.60      5.30 o
  -1   2   2       74.97       81.25      2.81 o
   0   2   2      503.67      527.72     25.75 o
   1   2   2       40.46       39.80      2.70 o
   2   2   2      852.02      785.40     14.21 o
   4   2   2       32.25       34.51      5.00 o
  -5   3   2       17.68       18.96      5.65 o
  -4   3   2       19.10       20.37      3.28 o
  -3   3   2       19.10       20.98      2.83 o
  -2   3   2        7.77       11.33      2.10 o
  -1   3   2       40.09       35.87      2.33 o
   0   3   2      772.47      885.10     36.06 o
   1   3   2       15.96       18.91      1.56 o
   2   3   2        9.31       14.81      2.60 o
   3   3   2        2.05        2.70      1.60 o
   4   3   2        0.08        1.50      1.50 o
   5   3   2       45.80       47.52      6.90 o
  -5   4   2        1.69        0.00      1.40 o
  -4   4   2       10.93       13.14      2.72 o
  -3   4   2       99.08      116.77     10.20 o
  -2   4   2       11.39       14.26      2.26 o
  -1   4   2      105.99      114.33      4.56 o
   0   4   2        0.71        0.50      0.60 o
   1   4   2      623.98      624.64     13.41 o
   2   4   2      165.94      152.80      8.73 o
   3   4   2        0.55        0.74      0.69 o
   4   4   2       44.61       40.12      5.70 o
   5   4   2       16.39       22.51      5.30 o
   6   4   2        2.79        2.10      2.40 o
  -5   5   2        2.61        0.25      2.50 o
  -4   5   2       23.21       24.32      3.82 o
  -3   5   2       57.07       62.55      4.60 o
  -2   5   2       92.97      108.56      5.45 o
  -1   5   2       50.71       52.35      3.36 o
   0   5   2      490.34      541.42     42.17 o
   1   5   2      274.80      285.17     17.31 o
   2   5   2       94.01       95.47     13.46 o
   3   5   2        0.01        2.90      1.80 o
   4   5   2       16.34       16.51      4.00 o
   5   5   2        0.03        1.20      2.30 o
   6   5   2        0.97        0.50      2.60 o
  -4   6   2        5.67        4.85      2.15 o
  -3   6   2       28.18       31.26      4.00 o
  -2   6   2       50.34       48.66      3.85 o
  -1   6   2      261.39      276.95      8.31 o
   0   6   2      241.06      290.99     15.91 o
   1   6   2      266.34      321.52      8.17 o
   2   6   2       12.34       15.96      2.33 o
   3   6   2      338.42      335.33     13.71 o
   4   6   2      112.82      116.84      8.90 o
   5   6   2       56.51       53.82      7.90 o
   6   6   2        0.64        3.50      2.70 o
  -4   7   2        6.40        7.72      2.70 o
  -3   7   2        0.75        0.28      1.37 o
  -2   7   2        7.91        8.89      2.80 o
  -1   7   2       12.51       13.28      2.50 o
   0   7   2      300.21      326.08     16.91 o
   1   7   2       60.52       61.57      3.95 o
   2   7   2      456.72      478.96     10.98 o
   3   7   2       73.04       64.11      7.65 o
   4   7   2       62.17       53.02      6.40 o
   5   7   2       38.81       46.02      7.70 o
  -4   8   2        1.62        0.91      2.05 o
  -3   8   2        5.06        4.71      2.21 o
  -2   8   2       96.93       92.46      5.90 o
  -1   8   2       27.60       32.03      3.82 o
   0   8   2       94.33      104.87      5.59 o
   1   8   2       18.90       17.39      2.79 o
   2   8   2        2.57        2.72      1.18 o
   3   8   2     1022.72      950.31     87.38 o
   4   8   2      286.08      267.90     14.61 o
   5   8   2        2.18        3.10      3.00 o
  -3   9   2        8.83        6.80      2.44 o
  -2   9   2        0.49        0.10      1.39 o
  -1   9   2       14.12       14.76      2.99 o
   0   9   2       39.53       38.83      4.24 o
   1   9   2      155.84      150.05      6.93 o
   2   9   2      402.55      390.57     33.31 o
   3   9   2      340.36      325.99     14.46 o
   4   9   2       16.86       17.81      5.10 o
   5   9   2        5.50       12.80      4.40 o
  -3  10   2        0.28        2.02      1.77 o
  -2  10   2        4.01        1.81      1.85 o
  -1  10   2       13.05        8.11      2.39 o
   0  10   2       69.53       71.62      5.30 o
   1  10   2       40.72       49.36      4.31 o
   2  10   2      272.56      288.41     18.86 o
   3  10   2       19.01       19.38      3.39 o
   4  10   2       83.22       72.83      8.40 o
   5  10   2       33.11       31.81      6.50 o
  -2  11   2       15.98       15.60      3.43 o
  -1  11   2        2.93        7.45      2.58 o
   0  11   2      230.03      227.65     13.36 o
   1  11   2        0.74        1.61      1.45 o
   2  11   2       61.71       59.67      5.02 o
   3  11   2       14.47       10.88      2.76 o
   4  11   2       35.12       47.62      8.10 o
  -2  12   2       13.90        6.10      2.33 o
  -1  12   2        0.30        0.18      1.87 o
   0  12   2       21.11       14.71      4.30 o
   1  12   2        3.38        3.42      1.90 o
   2  12   2        6.49        6.11      2.19 o
   3  12   2        5.01        3.77      2.02 o
   4  12   2       34.81       66.73      8.00 o
  -1  13   2        2.24        0.00      2.23 o
   0  13   2       30.62       29.15      4.91 o
   1  13   2       49.87       54.84      6.12 o
   2  13   2       43.99       43.73      5.63 o
   3  13   2       56.74       45.41      5.43 o
   0  14   2        0.19        0.08      2.61 o
   1  14   2        0.02        0.00      2.28 o
   2  14   2        2.21        2.28      2.33 o
  -2 -14   3        3.16        1.50      4.10 o
  -1 -14   3        1.79        2.70      3.50 o
   0 -14   3        6.34       11.93      3.72 o
  -3 -13   3        9.42        7.50      4.60 o
  -2 -13   3        3.92        6.50      3.60 o
  -1 -13   3        1.19        1.81      1.91 o
   0 -13   3        3.36        3.84      2.12 o
   1 -13   3        8.98        5.90      4.00 o
  -4 -12   3       35.59       36.11      8.50 o
  -3 -12   3        0.14        0.00      2.40 o
  -2 -12   3       14.95       11.00      4.20 o
  -1 -12   3       31.54       27.78      4.40 o
   0 -12   3       20.64       17.44      3.32 o
   1 -12   3        3.89        1.50      2.70 o
   2 -12   3        3.94        1.30      3.70 o
  -4 -11   3       11.39       13.21      5.10 o
  -3 -11   3        3.49        1.00      2.40 o
  -2 -11   3        2.28        3.50      2.40 o
  -1 -11   3        0.87        1.67      1.17 o
   0 -11   3        4.49        3.27      1.80 o
   1 -11   3        0.36        1.08      1.52 o
   2 -11   3        0.35        2.70      2.70 o
   3 -11   3        0.13        0.30      4.30 o
  -4 -10   3       30.60       22.91      6.00 o
  -3 -10   3       10.33        5.60      3.20 o
  -2 -10   3        0.00        1.00      1.90 o
  -1 -10   3        0.20        0.52      0.97 o
   0 -10   3       27.62       22.34      2.59 o
   1 -10   3       37.29       12.24     11.55 o
   2 -10   3        4.71        6.30      3.60 o
   3 -10   3        2.68        0.70      2.10 o
  -5  -9   3        1.84        0.40      1.90 o
  -4  -9   3       28.39       22.71      5.90 o
  -3  -9   3       17.79        9.20      3.60 o
  -2  -9   3       50.89       43.93     13.81 o
  -1  -9   3        6.36        5.87      1.23 o
   0  -9   3      116.19      121.56     11.48 o
   1  -9   3       78.17       94.01      5.90 o
   2  -9   3       13.73       23.91      5.60 o
   3  -9   3       12.68       12.00      4.10 o
  -5  -8   3       12.65       13.00      4.20 o
  -4  -8   3       83.43       83.23      8.70 o
  -3  -8   3      318.47      242.09     13.51 o
  -2  -8   3       12.43       18.78      1.90 o
  -1  -8   3        0.03        0.59      0.68 o
   0  -8   3        8.99       13.51      1.62 o
   1  -8   3       54.10       72.90      9.55 o
   2  -8   3        0.06        1.90      1.70 o
   3  -8   3        0.88        2.00      2.70 o
   4  -8   3       17.78       10.30      3.90 o
  -5  -7   3      105.74      104.44     10.10 o
  -4  -7   3        0.42        0.60      1.90 o
  -3  -7   3       35.41       36.52      3.44 o
  -2  -7   3       32.88       35.65      3.04 o
  -1  -7   3      967.04     1074.56     47.17 o
   0  -7   3      294.01      261.24     18.47 o
   1  -7   3       18.48       22.05      3.29 o
   2  -7   3        5.39        4.15      1.65 o
   3  -7   3       12.30        4.60      2.70 o
   4  -7   3       11.24        5.30      2.90 o
  -5  -6   3       92.13       92.13      9.50 o
  -4  -6   3       74.23       75.13      7.90 o
  -3  -6   3        7.47        7.88      1.84 o
  -2  -6   3       39.37       52.23      2.44 o
  -1  -6   3      473.35      560.02     22.34 o
   0  -6   3      111.34      118.51      3.91 o
   1  -6   3        1.20        0.00      0.63 o
   2  -6   3       73.91       65.75      4.13 o
   3  -6   3      228.15      236.39     13.61 o
   4  -6   3       20.62       14.31      4.80 o
   5  -6   3        1.88        4.70      2.30 o
  -5  -5   3        7.99        6.00      3.10 o
  -4  -5   3        1.50        0.00      1.95 o
  -3  -5   3       86.30       91.32     12.85 o
  -2  -5   3      315.64      314.58     13.79 o
  -1  -5   3       77.48       76.22      5.24 o
   0  -5   3       72.86       55.34      3.58 o
   1  -5   3       20.17       33.10      2.04 o
   2  -5   3       59.01       58.37      5.03 o
   3  -5   3        4.29        5.50      2.60 o
   4  -5   3        0.00        1.80      2.30 o
   5  -5   3        0.27        0.00      2.10 o
  -5  -4   3        2.13        1.26      1.72 o
  -4  -4   3       32.42       27.64      3.70 o
  -3  -4   3       32.59       28.74      4.50 o
  -2  -4   3        3.94        3.52      0.95 o
  -1  -4   3      143.57      199.31     11.07 o
   0  -4   3      183.05      183.33      4.24 o
   1  -4   3     3652.12     4050.63    283.37 o
   2  -4   3     1322.72     1379.96     75.16 o
   3  -4   3        0.01        0.00      0.88 o
   4  -4   3        4.47        9.00      3.80 o
   5  -4   3        0.00        1.40      2.30 o
  -5  -3   3        5.20        8.36      2.61 o
  -4  -3   3       27.63       27.20      3.71 o
  -3  -3   3      155.54      147.72     15.66 o
  -2  -3   3      370.45      337.97     14.47 o
  -1  -3   3        4.72        5.49      0.70 o
   0  -3   3       17.09       17.28      1.03 o
   1  -3   3        4.56        5.11      0.72 o
   2  -3   3      165.78      178.30     11.85 o
   3  -3   3        0.14        2.03      0.88 o
   4  -3   3        6.05       15.31      4.20 o
   5  -3   3        7.40        7.60      3.80 o
  -5  -2   3       31.94       42.21      5.15 o
  -4  -2   3       67.93       65.68      8.80 o
  -3  -2   3        3.12        3.24      1.34 o
  -2  -2   3      132.79      116.01      5.36 o
  -1  -2   3     1322.04     1267.75     66.88 o
   0  -2   3       42.79       59.09      3.90 o
   1  -2   3      226.07      241.82     14.78 o
   2  -2   3        6.37        4.34      0.95 o
   3  -2   3       39.01       42.00      4.70 o
   4  -2   3        8.97        7.40      2.90 o
   5  -2   3        0.25        2.50      2.60 o
  -5  -1   3       69.58       74.27      7.30 o
  -4  -1   3      203.12      210.60      8.67 o
  -3  -1   3       43.01       44.02      3.07 o
  -2  -1   3        7.86        7.28      1.53 o
  -1  -1   3       39.18       43.62      2.43 o
   0  -1   3      274.27      301.57     35.59 o
   1  -1   3      293.88      342.16     20.76 o
   2  -1   3      154.85      137.62     13.26 o
   3  -1   3        0.04        0.82      0.81 o
   4  -1   3      105.64       91.85      4.12 o
   5  -1   3       18.79       21.41      5.00 o
  -5   0   3        5.03        4.12      2.14 o
  -4   0   3        2.42        1.05      1.32 o
  -3   0   3        0.05        2.88      0.94 o
  -2   0   3       71.68       60.66      4.14 o
  -1   0   3        0.79        0.79      0.29 o
   0   0   3      703.36      805.54     49.11 o
   1   0   3      929.25      977.88    132.87 o
   2   0   3       26.86       30.37      1.90 o
   3   0   3      113.05       90.41      5.70 o
   4   0   3       95.54       96.86      5.02 o
   5   0   3        3.01        0.30      1.90 o
  -5   1   3       42.44       47.68      5.73 o
  -4   1   3       68.55       74.92      5.43 o
  -3   1   3        2.05        3.11      0.97 o
  -2   1   3       25.09       36.74      2.59 o
  -1   1   3      186.34      209.67     14.19 o
   0   1   3      173.15      159.60      7.70 o
   1   1   3      799.44      794.30     50.12 o
   2   1   3        1.00        1.72      0.67 o
   3   1   3       43.11       47.42      4.10 o
   4   1   3        0.23        1.50      1.70 o
   5   1   3        0.59        0.50      1.60 o
  -5   2   3        7.47        5.21      1.99 o
  -4   2   3        1.18        0.49      1.22 o
  -3   2   3       49.02       51.22      6.30 o
  -2   2   3      742.70      755.54     42.39 o
  -1   2   3        1.70        0.78      0.35 o
   0   2   3      133.37      112.18     14.49 o
   1   2   3        6.93        3.81      0.98 o
   2   2   3      375.34      394.85      9.70 o
   3   2   3      204.48      189.97      8.30 o
   4   2   3        8.89       14.01      3.40 o
   5   2   3        9.54       10.90      3.50 o
  -5   3   3       18.59       22.88      4.20 o
  -4   3   3        4.97        3.59      1.72 o
  -3   3   3       56.97       58.49      8.67 o
  -2   3   3      219.46      242.13     24.11 o
  -1   3   3      318.69      393.32     26.39 o
   0   3   3        2.11        4.08      0.69 o
   1   3   3      913.03     1027.84     50.85 o
   2   3   3      421.98      412.56     10.90 o
   3   3   3       55.12       58.82      5.00 o
   4   3   3       10.46       12.40      3.40 o
   5   3   3        3.17        2.60      2.40 o
   6   3   3        0.04        0.00      1.80 o
  -5   4   3        0.10        0.80      1.70 o
  -4   4   3        0.83        1.01      1.16 o
  -3   4   3       43.04       42.12      4.75 o
  -2   4   3      186.97      196.22     18.91 o
  -1   4   3      144.47      179.92      8.38 o
   0   4   3      847.66      878.42     49.76 o
   1   4   3      525.63      621.70     29.35 o
   2   4   3      321.17      354.51     36.56 o
   3   4   3       44.01       41.82      4.50 o
   4   4   3      144.02      136.25      8.90 o
   5   4   3      101.49      109.64      9.10 o
  -4   5   3       31.70       29.49      3.54 o
  -3   5   3       53.64       57.13      6.05 o
  -2   5   3       12.34       14.35      2.45 o
  -1   5   3        1.19        1.60      1.01 o
   0   5   3      251.03      235.78     14.93 o
   1   5   3     1562.86     1817.09     96.96 o
   2   5   3       41.92       39.50      7.50 o
   3   5   3      253.25      256.70     11.20 o
   4   5   3       34.63       33.41      5.30 o
   5   5   3        4.90        3.60      2.60 o
  -4   6   3        2.33        1.45      1.44 o
  -3   6   3       19.40       17.95      3.11 o
  -2   6   3       46.68       50.55      4.00 o
  -1   6   3      775.30      865.33     15.00 o
   0   6   3      194.44      246.39      8.80 o
   1   6   3      538.41      530.84     43.99 o
   2   6   3       10.09        8.56      1.79 o
   3   6   3        4.38        7.80      2.70 o
   4   6   3      700.02      663.15     21.01 o
   5   6   3      102.08      114.04      9.70 o
   6   6   3        2.29        5.00      2.70 o
  -4   7   3        1.29        1.40      1.98 o
  -3   7   3       18.51       22.36      3.77 o
  -2   7   3       55.66       59.41      4.67 o
  -1   7   3       10.92       12.53      2.50 o
   0   7   3        3.11        3.65      1.49 o
   1   7   3      266.71      226.99     25.37 o
   2   7   3      233.48      209.36     22.36 o
   3   7   3      312.10      286.81     28.91 o
   4   7   3      319.18      337.43     15.61 o
   5   7   3       29.57       37.01      6.90 o
  -4   8   3        0.00        0.00      1.92 o
  -3   8   3       14.08       15.04      3.28 o
  -2   8   3        0.22        0.00      1.15 o
  -1   8   3       42.55       43.56      4.20 o
   0   8   3        6.91        7.79      2.02 o
   1   8   3       73.92       72.91      4.67 o
   2   8   3      234.31      222.49     25.81 o
   3   8   3      647.63      634.42     79.58 o
   4   8   3       11.46       14.71      4.30 o
   5   8   3       43.43       50.42      8.10 o
  -3   9   3        3.24        7.80      2.55 o
  -2   9   3        2.48        5.71      2.39 o
  -1   9   3       19.10       22.61      3.66 o
   0   9   3        4.73        6.88      1.97 o
   1   9   3      625.77      667.05     22.51 o
   2   9   3        0.48        1.20      1.27 o
   3   9   3       31.51       32.79      4.90 o
   4   9   3       29.00       22.31      5.50 o
   5   9   3       13.06       16.91      5.20 o
  -3  10   3        1.67        1.31      1.94 o
  -2  10   3        8.19        7.11      2.65 o
  -1  10   3       26.79       22.07      3.76 o
   0  10   3       21.42       23.09      3.74 o
   1  10   3       82.37       76.93      5.48 o
   2  10   3       64.52       74.74      5.80 o
   3  10   3       27.32       31.88      6.35 o
   4  10   3       11.32       14.41      4.50 o
   5  10   3       31.79       44.32      8.00 o
  -2  11   3       17.17       21.21      4.02 o
  -1  11   3       24.86       24.07      4.17 o
   0  11   3        4.42        6.86      2.35 o
   1  11   3       57.89       60.87      5.13 o
   2  11   3      105.86       92.01      6.18 o
   3  11   3       56.45       64.79      9.45 o
   4  11   3       80.26       85.43      9.20 o
  -2  12   3        2.84        1.16      2.80 o
  -1  12   3       13.39       11.25      3.15 o
   0  12   3       41.14       38.34      5.23 o
   1  12   3        0.24        0.00      1.55 o
   2  12   3        0.90        0.85      1.44 o
   3  12   3       11.00       14.92      3.32 o
   4  12   3       72.31       70.53      8.30 o
  -1  13   3        1.66        0.64      1.83 o
   0  13   3       28.83       29.60      5.08 o
   1  13   3        0.17        0.71      1.68 o
   2  13   3       39.65       38.35      5.41 o
   3  13   3       42.14       45.26      5.76 o
   0  14   3        0.05        2.28      3.01 o
   1  14   3       17.18       16.12      4.13 o
   2  14   3        0.75        0.66      2.60 o
  -1 -14   4       12.09        8.50      4.70 o
  -3 -13   4        7.48        8.50      5.20 o
  -2 -13   4        0.53        0.90      2.70 o
  -1 -13   4        0.48        0.30      2.40 o
   0 -13   4        0.42        0.00      2.10 o
   1 -13   4        0.73        4.60      4.00 o
  -3 -12   4        7.26       11.30      4.90 o
  -2 -12   4        1.23        5.80      3.00 o
  -1 -12   4        0.08        0.85      1.59 o
   0 -12   4        1.93        3.28      1.82 o
   1 -12   4        8.03       11.20      4.40 o
   2 -12   4        7.18        0.50      3.80 o
  -4 -11   4        0.91        1.10      3.20 o
  -3 -11   4       22.83       22.11      5.50 o
  -2 -11   4        7.40        2.53      2.10 o
  -1 -11   4       21.68       24.15      2.95 o
   0 -11   4        1.75        2.26      1.66 o
   1 -11   4        8.15        5.70      3.40 o
   2 -11   4        7.48        7.00      3.80 o
  -4 -10   4       27.12       36.81      7.90 o
  -3 -10   4       69.40       73.13      8.10 o
  -2 -10   4      135.98      118.11     25.06 o
  -1 -10   4        1.05        0.55      0.86 o
   0 -10   4       14.25       16.99      2.36 o
   1 -10   4       16.46       19.21      4.80 o
   2 -10   4        4.31       15.61      4.50 o
   3 -10   4        0.90        0.90      3.20 o
  -5  -9   4       28.46       26.21      7.00 o
  -4  -9   4      129.77      123.55     11.10 o
  -3  -9   4        9.55       11.50      4.00 o
  -2  -9   4       54.44       39.88      4.38 o
  -1  -9   4       23.89       25.38      2.26 o
   0  -9   4      231.86      184.21     42.15 o
   1  -9   4       34.24       42.03      5.95 o
   2  -9   4        7.49        8.20      3.20 o
   3  -9   4        4.44        0.00      2.40 o
  -5  -8   4        3.16        1.80      2.00 o
  -4  -8   4      209.14      180.47     13.10 o
  -3  -8   4      109.97       98.96      6.29 o
  -2  -8   4        0.08        0.00      0.83 o
  -1  -8   4        0.90        0.12      0.68 o
   0  -8   4       81.97       78.23      4.06 o
   1  -8   4       32.00       32.62      2.62 o
   2  -8   4        0.14        0.40      2.10 o
   3  -8   4       22.91       15.61      4.50 o
   4  -8   4        9.43       15.91      4.40 o
  -5  -7   4       35.28       45.92      8.10 o
  -4  -7   4        6.44        6.30      3.00 o
  -3  -7   4        0.76        1.91      0.98 o
  -2  -7   4       60.28       66.14      3.85 o
  -1  -7   4      224.93      230.69      9.80 o
   0  -7   4       30.19       31.16      1.98 o
   1  -7   4        0.05        0.59      0.78 o
   2  -7   4        3.24        1.50      1.70 o
   3  -7   4       17.81       12.20      4.40 o
   4  -7   4        0.01        1.50      2.10 o
  -5  -6   4        0.81        3.00      2.30 o
  -4  -6   4        6.05        5.92      3.10 o
  -3  -6   4        3.74        3.86      1.22 o
  -2  -6   4        2.89        0.00      0.67 o
  -1  -6   4        1.21        1.02      0.57 o
   0  -6   4       36.05       46.37      2.50 o
   1  -6   4       70.80       79.40      4.80 o
   2  -6   4      485.22      448.95     19.52 o
   3  -6   4      270.46      219.68     13.21 o
   4  -6   4        0.58        1.20      2.40 o
  -5  -5   4        6.71        8.30      3.50 o
  -4  -5   4        9.30       13.51      3.80 o
  -3  -5   4        9.74        8.96      1.70 o
  -2  -5   4      165.99      169.21     14.75 o
  -1  -5   4      437.49      443.92     24.40 o
   0  -5   4        7.85       10.02      1.15 o
   1  -5   4        0.86        1.40      0.61 o
   2  -5   4        3.68        5.37      1.15 o
   3  -5   4        1.65        0.00      1.50 o
   4  -5   4        1.64        0.00      1.90 o
   5  -5   4        0.96        5.20      3.00 o
  -5  -4   4        6.66       11.90      3.07 o
  -4  -4   4      198.29      191.74     19.76 o
  -3  -4   4      242.13      210.16     12.94 o
  -2  -4   4       38.31       24.65      2.60 o
  -1  -4   4      113.54      102.84      5.86 o
   0  -4   4      227.85      218.46      4.56 o
   1  -4   4       77.16       97.51      7.05 o
   2  -4   4      139.01      172.19     13.80 o
   3  -4   4        3.45        2.03      1.25 o
   4  -4   4       15.88       17.51      4.70 o
   5  -4   4        0.41        2.50      2.40 o
  -5  -3   4        8.26       12.78      3.30 o
  -4  -3   4      231.52      246.17     17.56 o
  -3  -3   4      475.44      459.58     31.45 o
  -2  -3   4       16.48       13.43      1.71 o
  -1  -3   4       26.08       22.96      1.11 o
   0  -3   4        1.12        0.58      0.36 o
   1  -3   4      308.20      401.40     33.09 o
   2  -3   4        1.65        1.89      0.73 o
   3  -3   4        5.87        7.34      1.73 o
   4  -3   4        9.58        6.80      3.10 o
   5  -3   4       12.33       15.31      4.70 o
  -5  -2   4        1.36        2.31      1.79 o
  -4  -2   4        9.19        8.57      2.36 o
  -3  -2   4        9.49       10.14      1.65 o
  -2  -2   4       53.72       40.69      2.40 o
  -1  -2   4       42.22       31.44      3.15 o
   0  -2   4       24.58       27.62      3.16 o
   1  -2   4      432.49      530.26     47.02 o
   2  -2   4      328.43      315.16     49.17 o
   3  -2   4        1.15        0.70      1.00 o
   4  -2   4        6.06        4.78      1.73 o
   5  -2   4       11.66       12.00      4.10 o
  -5  -1   4       23.35       28.72      4.67 o
  -4  -1   4      142.72      133.25      9.85 o
  -3  -1   4      113.22      104.37      4.34 o
  -2  -1   4       29.32       39.19      3.99 o
  -1  -1   4        2.65        0.89      0.71 o
   0  -1   4      106.16      113.00     12.25 o
   1  -1   4       78.00       82.67      5.35 o
   2  -1   4       80.42       65.50      9.35 o
   3  -1   4        0.08        3.51      1.09 o
   4  -1   4       16.62       25.01      4.40 o
   5  -1   4        0.42        3.10      2.70 o
  -5   0   4       12.00       11.99      4.40 o
  -4   0   4       24.50       23.86      3.82 o
  -3   0   4        4.41        5.50      1.66 o
  -2   0   4       40.79       37.73      2.52 o
  -1   0   4     2160.93     2285.32    112.55 o
   0   0   4       49.26       56.37      5.41 o
   1   0   4       57.30       65.08      3.71 o
   2   0   4       26.91       29.08      1.77 o
   3   0   4      111.82      131.46      4.81 o
   4   0   4       92.14       79.73      6.70 o
   6   0   4        0.91        1.80      2.60 o
  -5   1   4       55.74       64.70      6.19 o
  -4   1   4       89.97       90.32      6.18 o
  -3   1   4        1.17        2.27      0.94 o
  -2   1   4       52.23       48.93      4.52 o
  -1   1   4      514.62      573.94     39.95 o
   0   1   4      353.32      351.81     16.58 o
   1   1   4        4.22        6.68      0.75 o
   2   1   4      422.60      428.82     17.11 o
   3   1   4      212.54      192.23      5.98 o
   4   1   4        9.83       10.84      2.19 o
   5   1   4       13.00       15.31      4.20 o
   6   1   4        0.02        0.00      2.30 o
  -5   2   4        0.30        1.32      1.84 o
  -4   2   4        0.15        1.55      1.41 o
  -3   2   4       27.40       30.04      3.14 o
  -2   2   4      248.99      233.19     16.89 o
  -1   2   4      972.27     1140.77     86.33 o
   0   2   4      191.07      166.88     26.71 o
   1   2   4      850.27      957.64     71.71 o
   2   2   4       51.08       56.54      2.88 o
   3   2   4      203.63      199.25      6.34 o
   4   2   4       32.52       34.93      3.39 o
   5   2   4       14.81       14.11      4.20 o
  -5   3   4        1.63        2.42      1.97 o
  -4   3   4       16.78       15.79      3.28 o
  -3   3   4      215.06      207.89     14.67 o
  -2   3   4      265.35      276.51     27.92 o
  -1   3   4       48.52       63.80      3.74 o
   0   3   4      308.82      348.37     16.48 o
   1   3   4     1065.15     1064.85     57.03 o
   2   3   4     1529.29     1816.19     22.81 o
   3   3   4        4.18        2.00      1.50 o
   4   3   4       33.62       41.92      4.90 o
   5   3   4       10.02       11.30      3.80 o
   6   3   4        0.77        0.90      2.70 o
  -5   4   4        3.36        5.13      2.44 o
  -4   4   4        2.27        3.53      1.89 o
  -3   4   4       40.83       35.90      3.33 o
  -2   4   4      142.02      135.51     11.61 o
  -1   4   4      324.49      368.30     18.79 o
   0   4   4     2643.21     3097.03    161.85 o
   1   4   4      501.38      581.21     36.11 o
   2   4   4      973.31     1060.02    157.01 o
   3   4   4        0.03        0.40      1.30 o
   4   4   4       30.92       39.72      4.90 o
   5   4   4      219.28      244.89     13.10 o
   6   4   4       16.39       16.11      4.60 o
  -4   5   4       10.45       13.09      3.21 o
  -3   5   4        4.11        3.46      1.35 o
  -2   5   4       46.41       41.38      5.96 o
  -1   5   4      199.91      215.57     16.06 o
   0   5   4      155.88      157.92      6.95 o
   1   5   4       45.74       71.54      3.61 o
   2   5   4      370.04      359.09     53.92 o
   3   5   4      185.63      198.88      9.90 o
   4   5   4      108.83      111.74      8.30 o
   5   5   4       81.12       78.83      7.70 o
  -4   6   4        1.66        0.37      1.87 o
  -3   6   4        0.08        0.00      1.02 o
  -2   6   4       73.88       81.25      9.80 o
  -1   6   4        0.05        0.10      0.95 o
   0   6   4      435.42      489.67     31.54 o
   1   6   4        3.91        6.70      0.97 o
   2   6   4       56.08       59.12     14.46 o
   3   6   4      297.21      299.21     12.80 o
   4   6   4      496.04      540.71     18.71 o
   5   6   4        6.97       13.51      4.40 o
  -4   7   4        3.01        4.10      2.43 o
  -3   7   4       15.45       17.81      2.77 o
  -2   7   4       23.03       30.81      4.07 o
  -1   7   4       28.57       29.91      3.64 o
   0   7   4        0.48        1.22      0.61 o
   1   7   4        1.15        0.10      0.81 o
   2   7   4      826.36      824.91    148.26 o
   3   7   4        0.13        0.48      0.83 o
   4   7   4       15.67       17.21      4.40 o
   5   7   4        8.58        8.80      3.60 o
  -3   8   4        8.96        7.68      2.12 o
  -2   8   4        1.00        0.33      1.51 o
  -1   8   4        2.77        2.86      1.55 o
   0   8   4       12.86       12.66      1.92 o
   1   8   4      142.87      146.72      9.45 o
   2   8   4      118.94       96.97      8.90 o
   3   8   4       90.57       84.28     16.11 o
   4   8   4       49.38       64.52      7.20 o
   5   8   4       23.85       20.51      5.40 o
  -3   9   4       13.97        8.00      2.36 o
  -2   9   4        8.94       13.50      3.11 o
  -1   9   4       88.76       91.30      6.08 o
   0   9   4       27.21       23.32      4.45 o
   1   9   4      148.12      144.52     18.16 o
   2   9   4       22.87       26.53      3.95 o
   3   9   4      102.22       91.35     14.21 o
   4   9   4       42.60       48.92      7.50 o
   5   9   4       43.80       57.82      8.70 o
  -3  10   4        0.45        2.53      1.92 o
  -2  10   4        1.06        1.10      1.73 o
  -1  10   4        5.57        4.81      2.09 o
   0  10   4      123.84      111.64      6.75 o
   1  10   4      204.17      210.13     22.26 o
   2  10   4        0.33        1.89      1.52 o
   3  10   4        9.13       11.22      2.75 o
   4  10   4       24.12       32.01      6.70 o
   5  10   4       66.79       82.43      8.70 o
  -2  11   4        1.72        2.94      2.16 o
  -1  11   4       49.68       49.46      6.40 o
   0  11   4        8.97       11.68      3.00 o
   1  11   4      111.82       94.95     11.20 o
   2  11   4        3.64        1.04      1.70 o
   3  11   4      134.99      127.80     13.76 o
   4  11   4       47.70       52.12      8.40 o
  -1  12   4       25.76       27.72      4.59 o
   0  12   4        1.40        1.68      2.35 o
   1  12   4        0.98        0.41      1.65 o
   2  12   4       36.26       33.12      4.77 o
   3  12   4       10.58       11.47      3.60 o
   4  12   4       18.54       21.46      3.86 o
  -1  13   4        5.24       10.53      2.92 o
   0  13   4        7.19        9.18      3.52 o
   1  13   4       14.21       11.00      3.25 o
   2  13   4        3.92        0.74      1.66 o
   3  13   4       41.21       37.39      5.40 o
   1  14   4       18.82       18.78      4.64 o
   2  14   4        0.62        0.00      1.62 o
  -2 -13   5       17.59       17.31      5.60 o
  -1 -13   5        0.97        1.90      2.50 o
   0 -13   5        3.00        1.90      3.20 o
   1 -13   5        0.45        1.00      3.80 o
  -3 -12   5       21.77       22.11      6.30 o
  -2 -12   5       24.10       23.92      4.10 o
  -1 -12   5       23.96       25.14      9.75 o
   0 -12   5        3.29        1.40      2.60 o
   1 -12   5        6.55        6.00      3.30 o
   2 -12   5        3.72        4.60      4.30 o
  -4 -11   5       12.92       16.61      6.40 o
  -3 -11   5       70.33       60.32      8.90 o
  -2 -11   5       12.23       11.05      2.83 o
  -1 -11   5       18.67       22.45      3.68 o
   0 -11   5        1.34        0.57      1.62 o
   1 -11   5       34.48       27.71      6.20 o
   2 -11   5        2.65        3.50      3.40 o
  -4 -10   5        6.22        6.00      3.70 o
  -3 -10   5      162.80      132.35     11.00 o
  -2 -10   5       41.74       38.37      4.74 o
  -1 -10   5        0.92        1.60      1.19 o
   0 -10   5        2.36        2.81      1.40 o
   1 -10   5        5.59       12.10      3.90 o
   2 -10   5        5.29        7.80      3.20 o
   3 -10   5        0.07        0.00      3.20 o
  -4  -9   5       26.35       25.21      6.30 o
  -3  -9   5        1.13        0.72      1.39 o
  -2  -9   5        1.71        1.38      1.13 o
  -1  -9   5       36.59       36.21      2.63 o
   0  -9   5       85.40       85.53      4.95 o
   1  -9   5        9.47       13.31      4.00 o
   2  -9   5        3.93        3.50      2.60 o
   3  -9   5        0.43        3.40      3.20 o
  -5  -8   5        1.50        5.30      4.30 o
  -4  -8   5        0.59        0.80      2.40 o
  -3  -8   5        1.13        1.28      1.35 o
  -2  -8   5        1.12        0.92      0.96 o
  -1  -8   5        0.36        0.69      0.75 o
   0  -8   5        0.04        0.06      0.70 o
   1  -8   5        4.54        4.00      1.41 o
   2  -8   5       11.25       12.90      4.20 o
   3  -8   5       46.35       30.21      6.30 o
   4  -8   5       37.62       19.81      4.80 o
  -5  -7   5       11.43       15.11      5.10 o
  -4  -7   5       27.62       36.01      7.00 o
  -3  -7   5        4.90        4.11      1.35 o
  -2  -7   5        0.37        1.47      0.93 o
  -1  -7   5       62.55       61.19      4.30 o
   0  -7   5       93.76       70.68     12.96 o
   1  -7   5       20.24       22.10      1.99 o
   2  -7   5        3.94        5.60      2.80 o
   3  -7   5        1.84        3.70      2.90 o
   4  -7   5        1.09        3.10      2.80 o
  -5  -6   5       25.85       24.01      6.20 o
  -4  -6   5       21.57       26.63      3.87 o
  -3  -6   5      388.98      378.39     29.67 o
  -2  -6   5      263.48      241.61     14.41 o
  -1  -6   5       20.84       20.69      1.71 o
   0  -6   5       37.59       43.01      2.17 o
   1  -6   5       18.18       24.45      1.95 o
   2  -6   5       85.78      107.90     18.86 o
   3  -6   5       42.82       61.52      7.10 o
   4  -6   5        5.37        1.50      2.20 o
  -4  -5   5        8.55        9.29      2.58 o
  -3  -5   5      324.80      305.49     21.56 o
  -2  -5   5      394.61      362.77     29.91 o
  -1  -5   5       13.58       12.42      1.22 o
   0  -5   5       52.52       54.89      2.25 o
   1  -5   5       30.12       35.66      2.95 o
   2  -5   5       85.38       87.43      6.20 o
   3  -5   5        4.52        5.50      2.90 o
   4  -5   5        0.09        0.00      1.90 o
   5  -5   5        4.83        2.10      2.10 o
  -5  -4   5        9.16        7.58      2.72 o
  -4  -4   5       11.97       13.21      2.88 o
  -3  -4   5        2.96        1.98      0.99 o
  -2  -4   5        9.79       13.51      2.17 o
  -1  -4   5       92.89       84.69      3.22 o
   0  -4   5       45.64       32.80      1.66 o
   1  -4   5        8.76        8.87      1.04 o
   2  -4   5       60.08       63.80      9.75 o
   3  -4   5       71.35       61.50      4.70 o
   4  -4   5        0.40        0.00      1.70 o
   5  -4   5        0.03        0.00      2.00 o
  -5  -3   5        4.01        5.27      2.39 o
  -4  -3   5      168.12      175.66     19.46 o
  -3  -3   5      281.39      241.90     12.26 o
  -2  -3   5       73.51       73.65      3.47 o
  -1  -3   5       34.07       50.87      4.07 o
   0  -3   5        1.44        2.36      0.55 o
   1  -3   5        1.01        0.75      0.40 o
   2  -3   5       10.12       10.96      1.54 o
   3  -3   5        0.01        0.09      0.88 o
   4  -3   5        1.88        2.10      2.20 o
   5  -3   5        4.11        6.80      3.60 o
  -5  -2   5       11.91       11.33      3.80 o
  -4  -2   5       17.36       16.21      3.18 o
  -3  -2   5       60.28       62.17      5.34 o
  -2  -2   5       33.97       43.67      3.95 o
  -1  -2   5        0.04        0.75      0.52 o
   0  -2   5     1303.19     1368.82    120.96 o
   1  -2   5       19.48       23.13      3.10 o
   2  -2   5        8.61        7.02      2.15 o
   3  -2   5        9.56       13.51      3.10 o
   4  -2   5       35.15       33.60      3.93 o
   5  -2   5       16.62       16.81      4.90 o
  -5  -1   5       10.59       12.69      3.39 o
  -4  -1   5      265.92      272.89     16.46 o
  -3  -1   5      231.90      211.39      6.35 o
  -2  -1   5        1.58        5.25      1.14 o
  -1  -1   5       24.76       21.26      1.79 o
   0  -1   5      302.00      295.49     30.02 o
   1  -1   5       76.77       91.78      3.85 o
   2  -1   5       43.23       52.90      4.85 o
   3  -1   5       60.97       67.83      5.70 o
   4  -1   5       27.23       20.31      4.20 o
   5  -1   5        0.91        0.00      2.30 o
  -5   0   5       14.33       15.15      3.59 o
  -4   0   5        1.57        5.55      1.98 o
  -3   0   5        0.02        0.17      0.75 o
  -2   0   5      408.51      468.83     27.58 o
  -1   0   5      718.28      783.38     37.16 o
   0   0   5     2011.37     2167.28    128.68 o
   1   0   5      116.70      110.67      2.41 o
   2   0   5      135.01      144.53      8.45 o
   3   0   5       16.58       17.83      3.25 o
   4   0   5       74.65       88.63      7.30 o
   5   0   5        7.49        9.50      3.40 o
   6   0   5        0.00        0.70      2.00 o
  -5   1   5       30.38       27.08      4.63 o
  -4   1   5        2.45        3.34      1.80 o
  -3   1   5       56.74       52.72      5.65 o
  -2   1   5      839.95      933.42     54.60 o
  -1   1   5      785.25      889.84     40.80 o
   0   1   5      158.38      174.13      5.21 o
   1   1   5      536.07      535.49     83.87 o
   2   1   5      950.11     1023.39     43.76 o
   3   1   5      315.77      304.72     21.26 o
   4   1   5        0.04        1.00      1.40 o
   5   1   5        1.30        0.00      1.70 o
  -5   2   5        1.00        0.00      1.61 o
  -4   2   5       25.59       31.53      4.56 o
  -3   2   5       11.92       12.71      2.69 o
  -2   2   5      433.88      482.26     28.31 o
  -1   2   5      449.96      493.19     33.30 o
   0   2   5      773.96      804.21     38.86 o
   1   2   5     2453.89     3151.17    161.98 o
   2   2   5      301.51      335.21     20.91 o
   3   2   5      474.05      483.72      9.73 o
   4   2   5        5.03        3.10      2.00 o
   5   2   5       29.22       29.31      6.00 o
  -5   3   5        1.11        1.94      1.85 o
  -4   3   5       11.97       11.39      3.01 o
  -3   3   5       83.48       91.10      9.73 o
  -2   3   5        1.65        2.70      0.95 o
  -1   3   5        9.81        9.21      1.07 o
   0   3   5      298.29      323.41     43.65 o
   1   3   5      368.46      421.77     28.65 o
   2   3   5       47.06       56.44      5.80 o
   3   3   5      140.83      130.13     11.70 o
   4   3   5       90.28       78.52      5.60 o
   5   3   5       13.56       11.70      4.00 o
   6   3   5        4.50        3.80      2.80 o
  -4   4   5        2.15        4.87      2.19 o
  -3   4   5       21.06       18.85      4.25 o
  -2   4   5        0.01        0.02      0.92 o
  -1   4   5      145.08      156.86      8.56 o
   0   4   5        6.09        4.75      0.83 o
   1   4   5     1307.75     1649.65     89.73 o
   2   4   5        2.40        3.46      1.60 o
   3   4   5       40.34       51.72      4.80 o
   4   4   5      142.23      149.36      9.10 o
   5   4   5      153.38      153.26     11.60 o
   6   4   5        4.15        4.20      2.90 o
  -4   5   5        4.40        6.06      3.65 o
  -3   5   5        9.19       10.55      2.42 o
  -2   5   5       77.61       82.52      8.39 o
  -1   5   5      166.03      155.31     12.13 o
   0   5   5      164.34      195.76      8.78 o
   1   5   5      100.54      105.06      3.99 o
   2   5   5        5.16        5.57      1.22 o
   3   5   5      509.69      527.50     15.91 o
   4   5   5        1.16        1.90      1.80 o
   6   5   5        0.01        0.00      1.70 o
  -4   6   5        0.31        0.00      1.85 o
  -3   6   5        0.24        1.73      1.24 o
  -2   6   5       13.63       12.07      2.09 o
  -1   6   5        2.55        2.75      1.01 o
   0   6   5        4.10        3.85      0.86 o
   1   6   5        0.76        1.55      0.58 o
   2   6   5      238.21      222.91     33.81 o
   3   6   5       22.05       16.91      3.80 o
   4   6   5       14.47       11.30      3.60 o
   5   6   5       27.99       38.91      6.50 o
   6   6   5       17.28       17.51      4.80 o
  -4   7   5        0.53        1.18      2.76 o
  -3   7   5        6.15        6.08      1.81 o
  -2   7   5       97.28       86.29      4.69 o
  -1   7   5       36.75       37.80      7.71 o
   0   7   5      220.73      220.82      7.79 o
   1   7   5       31.43       34.55      3.20 o
   2   7   5      565.73      536.85     40.42 o
   3   7   5        3.32        3.70      2.00 o
   4   7   5       48.86       48.92      6.80 o
   5   7   5       18.94       30.81      6.20 o
  -3   8   5       15.78       21.77      3.35 o
  -2   8   5        0.78        2.34      1.39 o
  -1   8   5        4.06        3.74      1.92 o
   0   8   5        0.02        0.51      0.87 o
   1   8   5      516.08      466.75     35.20 o
   2   8   5      504.16      479.73     59.32 o
   3   8   5        0.28        0.16      1.08 o
   4   8   5       19.53       20.21      4.70 o
   5   8   5       23.76       32.91      6.90 o
  -3   9   5        2.09        2.37      1.87 o
  -2   9   5       11.83       12.78      2.40 o
  -1   9   5       26.09       27.94      3.23 o
   0   9   5       59.18       62.10      8.40 o
   1   9   5       13.21       16.43      2.36 o
   2   9   5      289.47      270.53     20.91 o
   3   9   5       25.44       28.27      4.03 o
   4   9   5      141.81      165.06     11.90 o
   5   9   5       27.16       40.82      7.40 o
  -2  10   5        3.02        2.02      1.64 o
  -1  10   5        0.09        0.72      1.66 o
   0  10   5       57.50       59.67      5.06 o
   1  10   5        8.19       10.49      2.61 o
   2  10   5       22.51       23.01      3.84 o
   3  10   5       13.70       19.09      3.57 o
   4  10   5       22.90       31.91      6.70 o
   5  10   5       19.12       29.91      6.50 o
  -2  11   5       27.50       34.13      5.34 o
  -1  11   5        9.76       10.18      2.79 o
   0  11   5       36.30       39.32      5.20 o
   1  11   5        3.88        2.97      1.85 o
   2  11   5       11.00       10.69      2.69 o
   3  11   5       19.91       22.85      4.06 o
   4  11   5       58.33       75.53      8.50 o
  -1  12   5        9.60       13.06      3.19 o
   0  12   5        0.28        1.73      1.71 o
   1  12   5       55.82       60.18     14.46 o
   2  12   5       78.05       72.23      6.35 o
   3  12   5        9.39        6.42      2.44 o
   4  12   5       25.67       27.25      4.63 o
   0  13   5       12.51       11.12      2.80 o
   1  13   5       26.01       23.13      7.70 o
   2  13   5        0.28        0.22      1.46 o
   3  13   5       21.33       25.31      4.36 o
  -2 -13   6       17.68       16.44      3.43 o
  -3 -12   6        4.58        4.90      3.80 o
  -2 -12   6       43.48       40.34      6.70 o
  -1 -12   6        6.29        6.11      2.85 o
   0 -12   6        0.61        1.40      2.40 o
   1 -12   6        2.54        8.10      4.00 o
  -3 -11   6        9.30       21.08      3.81 o
  -2 -11   6        0.00        0.45      1.55 o
  -1 -11   6        2.34        1.90      1.46 o
   0 -11   6       18.88       14.33      5.75 o
   1 -11   6       16.75       30.11      6.30 o
   2 -11   6        1.08        6.30      3.90 o
  -4 -10   6        0.06        1.30      3.70 o
  -3 -10   6        0.07        0.22      1.41 o
  -2 -10   6        2.84        3.15      1.80 o
  -1 -10   6        2.73        5.45      1.58 o
   0 -10   6        0.14        0.63      1.34 o
   1 -10   6        1.69        3.00      2.30 o
   2 -10   6        0.42        1.10      2.10 o
   3 -10   6        0.73        0.20      3.40 o
  -4  -9   6       15.31       20.91      6.10 o
  -3  -9   6       55.67       50.96      5.60 o
  -2  -9   6        2.12        1.92      1.25 o
  -1  -9   6       12.50        9.77      1.92 o
   0  -9   6        7.67        4.29      1.56 o
   1  -9   6        0.19        0.40      2.00 o
   2  -9   6        8.72        0.60      2.30 o
   3  -9   6        2.87        2.60      3.20 o
  -4  -8   6       24.09       28.41      6.40 o
  -3  -8   6       30.88       29.95      3.44 o
  -2  -8   6      238.18      222.10     12.22 o
  -1  -8   6       90.77       98.63      5.62 o
   0  -8   6        0.60        1.00      0.81 o
   1  -8   6       19.24       15.35      2.27 o
   2  -8   6       40.38       36.21      6.60 o
   3  -8   6       23.06       18.91      5.10 o
   4  -8   6        8.48       11.70      3.90 o
  -5  -7   6       12.73       16.81      6.40 o
  -4  -7   6       20.90       19.91      5.30 o
  -3  -7   6        0.12        0.00      0.80 o
  -2  -7   6      164.10      146.66     12.00 o
  -1  -7   6      124.30      127.17      6.15 o
   0  -7   6       25.13       28.72      2.22 o
   1  -7   6       12.33       15.87      2.21 o
   2  -7   6       40.84       28.31      5.50 o
   3  -7   6       10.46        8.30      3.40 o
   4  -7   6        2.12        1.00      1.70 o
  -5  -6   6       17.99       19.81      6.80 o
  -4  -6   6       71.76       67.59      5.44 o
  -3  -6   6       65.77       66.31      4.31 o
  -2  -6   6        0.03        0.29      0.78 o
  -1  -6   6        0.66        0.41      0.69 o
   0  -6   6       17.11       13.62      1.52 o
   1  -6   6       29.18       19.67      2.32 o
   2  -6   6        7.19        9.55      2.80 o
   3  -6   6        5.31        6.20      3.00 o
   4  -6   6       10.80        3.50      3.00 o
  -5  -5   6        2.31        1.65      2.50 o
  -4  -5   6        3.52        2.25      1.91 o
  -3  -5   6      390.16      404.23     20.84 o
  -2  -5   6      325.03      284.27     29.02 o
  -1  -5   6       28.57       25.54      6.22 o
   0  -5   6        1.03        0.79      0.60 o
   1  -5   6       39.49       45.41      2.31 o
   2  -5   6        0.51        0.00      0.84 o
   3  -5   6        0.84        4.70      2.70 o
   4  -5   6        4.27        0.60      2.40 o
   5  -5   6        1.09        0.90      2.10 o
  -5  -4   6        3.69        5.90      2.79 o
  -4  -4   6       42.86       48.66      5.34 o
  -3  -4   6       38.26       36.91      4.67 o
  -2  -4   6       73.15       70.63      5.45 o
  -1  -4   6        3.52        6.10      1.50 o
   0  -4   6        0.07        1.40      0.58 o
   1  -4   6      151.34      167.72     10.60 o
   2  -4   6        0.15        0.60      0.98 o
   3  -4   6        1.65        2.68      1.38 o
   4  -4   6        1.98        0.00      2.10 o
   5  -4   6        9.15        6.70      3.30 o
  -5  -3   6        2.88        2.90      2.23 o
  -4  -3   6       19.72       29.76      4.41 o
  -3  -3   6      693.73      688.15     38.53 o
  -2  -3   6      360.23      313.06     18.85 o
  -1  -3   6       13.72       16.42      1.19 o
   0  -3   6       24.91       21.30      1.80 o
   1  -3   6       52.72       58.48      2.30 o
   2  -3   6        0.89        4.67      1.39 o
   3  -3   6       42.14       46.38      9.25 o
   4  -3   6        1.65        2.10      2.40 o
   5  -3   6        0.44        1.70      2.50 o
  -5  -2   6       30.58       50.90      6.45 o
  -4  -2   6       97.73       92.70     22.41 o
  -3  -2   6       42.38       48.37      3.31 o
  -2  -2   6        0.01        0.59      0.70 o
  -1  -2   6      927.14      977.14     78.69 o
   0  -2   6      937.03      977.43     98.03 o
   1  -2   6      772.92      937.39     56.02 o
   2  -2   6       28.09       24.86      2.79 o
   3  -2   6        0.27        0.00      1.30 o
   4  -2   6       12.69       12.70      3.50 o
   5  -2   6       15.70       23.21      5.90 o
  -5  -1   6       21.99       27.16      4.81 o
  -4  -1   6      262.19      261.09     33.91 o
  -3  -1   6        2.00        1.39      0.90 o
  -2  -1   6       85.06       82.32      4.34 o
  -1  -1   6     1173.60     1312.77    101.22 o
   0  -1   6      683.13      773.41     67.15 o
   1  -1   6      258.33      301.26     12.85 o
   2  -1   6      113.40       97.12      6.45 o
   3  -1   6      210.95      216.68     10.60 o
   4  -1   6       30.76       33.81      5.30 o
  -5   0   6        0.44        2.71      1.95 o
  -4   0   6        4.79        4.40      1.95 o
  -3   0   6       52.93       50.64      3.27 o
  -2   0   6       14.81       15.43      1.93 o
  -1   0   6     1686.93     1818.95    103.07 o
   0   0   6      431.34      470.88     35.41 o
   1   0   6      194.62      172.15      9.06 o
   2   0   6      691.59      716.22     21.91 o
   3   0   6       78.40       75.13      6.40 o
   4   0   6       93.42       97.24      7.90 o
   5   0   6        3.10        1.30      2.10 o
  -5   1   6        7.42       11.37      3.95 o
  -4   1   6        0.10        0.00      1.37 o
  -3   1   6       72.69       67.66      6.35 o
  -2   1   6      360.88      378.16     26.84 o
  -1   1   6      174.10      201.47      4.62 o
   0   1   6       22.66       25.79      2.40 o
   1   1   6       82.92       77.11     32.73 o
   2   1   6      193.50      203.20     16.82 o
   3   1   6        0.02        0.00      1.30 o
   4   1   6       17.52       14.11      3.90 o
   5   1   6       21.07       22.31      5.30 o
  -5   2   6        0.00        1.11      1.76 o
  -4   2   6       49.65       52.88      5.84 o
  -3   2   6        8.10        7.65      2.26 o
  -2   2   6      122.74      121.00      7.51 o
  -1   2   6        0.27        0.56      0.50 o
   0   2   6      131.52      127.73      4.04 o
   1   2   6       81.82       87.87      3.62 o
   2   2   6      800.26     1012.41     84.68 o
   3   2   6       15.05       20.72      2.70 o
   4   2   6       18.19       17.51      4.20 o
   5   2   6       45.18       58.82      7.00 o
   6   2   6       23.55       34.01      6.80 o
  -4   3   6        0.17        3.91      1.98 o
  -3   3   6       27.73       32.40      4.34 o
  -2   3   6       33.62       33.02      5.87 o
  -1   3   6      294.64      292.83     17.35 o
   0   3   6      719.74      737.23     23.87 o
   1   3   6      424.09      498.65     31.35 o
   2   3   6      139.12      152.34     16.43 o
   3   3   6       32.22       40.76      3.29 o
   4   3   6      189.19      175.27     11.20 o
   5   3   6        0.30        0.80      1.90 o
   6   3   6        9.72       16.61      4.60 o
  -4   4   6        0.69        1.68      2.05 o
  -3   4   6        3.92        6.00      2.12 o
  -2   4   6       20.99       24.02      2.58 o
  -1   4   6        4.59        5.80      1.01 o
   0   4   6       18.52       16.46      1.47 o
   1   4   6       23.36       18.50      1.53 o
   2   4   6        8.83       10.90      1.26 o
   3   4   6      100.52       97.76     10.80 o
   4   4   6        4.12        4.60      2.50 o
   5   4   6        0.84        2.30      2.30 o
   6   4   6        2.21        3.80      2.40 o
  -4   5   6        0.18        0.79      2.06 o
  -3   5   6        2.22        0.73      1.45 o
  -2   5   6       44.26       40.31      3.26 o
  -1   5   6      314.71      304.71     22.73 o
   0   5   6       38.62       36.68      2.43 o
   1   5   6      154.15      154.00      9.92 o
   2   5   6       68.80       69.73     13.02 o
   3   5   6      506.05      508.26     58.62 o
   4   5   6       12.85       14.49      2.75 o
   5   5   6       23.02       22.51      5.90 o
   6   5   6        5.20        6.10      2.70 o
  -4   6   6        0.06        0.35      2.53 o
  -3   6   6       13.97       16.00      2.70 o
  -2   6   6       25.68       28.37      3.16 o
  -1   6   6        2.62        2.85      1.16 o
   0   6   6       34.56       35.48      2.06 o
   1   6   6       27.79       20.55      5.65 o
   2   6   6      722.68      697.61     69.19 o
   3   6   6      491.70      491.86     56.02 o
   4   6   6        1.38        1.69      1.24 o
   5   6   6       19.65       22.01      5.60 o
  -3   7   6       17.02       15.81      2.76 o
  -2   7   6        1.04        1.29      1.24 o
  -1   7   6      100.69       88.81     10.48 o
   0   7   6      119.59      134.61      6.09 o
   1   7   6       14.72       11.66      1.80 o
   2   7   6        1.62        1.30      0.91 o
   3   7   6      347.52      363.14     14.91 o
   4   7   6       38.76       48.62      5.80 o
   5   7   6       59.58       46.02      8.00 o
  -3   8   6        9.59       13.63      2.83 o
  -2   8   6        6.58        6.17      1.75 o
  -1   8   6       21.44       11.16      7.93 o
   0   8   6        0.67        2.96      1.47 o
   1   8   6       77.30       60.04      3.56 o
   2   8   6       56.83       60.03      8.92 o
   3   8   6       50.14       52.88     12.50 o
   4   8   6        0.04        1.60      2.20 o
  -3   9   6        4.70        6.95      2.33 o
  -2   9   6       17.93       17.85      2.92 o
  -1   9   6      159.32      142.90      6.82 o
   0   9   6       43.75       43.79      4.84 o
   1   9   6      135.53      121.55      5.21 o
   2   9   6        1.05        1.29      0.94 o
   3   9   6        1.69        1.08      1.38 o
   4   9   6       42.06       47.32      7.40 o
   5   9   6       43.33       55.72      8.40 o
  -2  10   6        0.00        0.00      1.61 o
  -1  10   6        4.27        7.16      2.58 o
   0  10   6        1.43        2.50      2.00 o
   1  10   6        0.68        3.30      1.70 o
   2  10   6      139.81      130.49     13.10 o
   3  10   6      164.06      136.84     17.51 o
   4  10   6       13.56       15.91      4.80 o
   5  10   6       10.37       11.30      3.90 o
  -2  11   6        4.98        4.23      2.04 o
  -1  11   6       18.23       14.72      3.42 o
   0  11   6       26.37       27.79      4.46 o
   1  11   6       68.60       66.34      5.92 o
   2  11   6       56.37       43.08     13.52 o
   3  11   6        1.13        0.80      1.55 o
   4  11   6       64.33       78.73      8.70 o
  -1  12   6        9.36        9.92      2.92 o
   0  12   6        0.76        1.17      1.85 o
   1  12   6       34.21       37.76      5.28 o
   2  12   6       15.30       14.37      5.40 o
   3  12   6       50.93       50.88      6.85 o
   4  12   6       38.38       51.42      8.60 o
   0  13   6        6.44        5.12      3.30 o
   1  13   6        9.57        9.25      2.79 o
   2  13   6        2.00        1.36      1.88 o
   3  13   6        7.14        8.64      2.86 o
  -1 -13   7        0.00        0.00      2.30 o
  -2 -12   7        0.97        0.00      1.65 o
  -1 -12   7        3.78        4.00      2.80 o
   1 -12   7        0.68        0.00      2.80 o
  -3 -11   7        9.18        9.76      2.72 o
  -2 -11   7       36.93       34.24      5.50 o
  -1 -11   7        2.76        3.46      2.04 o
   0 -11   7       11.50       14.17      3.05 o
   1 -11   7        0.16        1.80      2.80 o
   2 -11   7        4.21        0.00      3.30 o
  -3 -10   7        8.03        8.23      2.52 o
  -2 -10   7       22.12       22.69      3.85 o
  -1 -10   7       45.97       48.71      5.15 o
   0 -10   7       14.67       13.73      3.03 o
   1 -10   7        0.54        1.80      2.50 o
   2 -10   7        8.87        7.00      3.90 o
   3 -10   7       11.12        2.00      4.50 o
  -4  -9   7       29.45       45.02      8.80 o
  -3  -9   7       14.33       21.39      3.89 o
  -2  -9   7       11.31       11.58      2.15 o
  -1  -9   7       41.95       48.21      5.15 o
   0  -9   7       26.37       32.81      3.27 o
   1  -9   7        6.91        4.14      1.56 o
   2  -9   7        0.63        3.00      2.60 o
   3  -9   7       15.15       12.10      4.80 o
  -4  -8   7       12.54       17.37      3.94 o
  -3  -8   7      122.33      105.67      5.57 o
  -2  -8   7       95.10       85.26      6.35 o
  -1  -8   7        0.29        2.37      1.19 o
   0  -8   7        0.84        3.18      1.27 o
   1  -8   7        1.26        2.54      1.21 o
   2  -8   7        9.28       12.70      4.10 o
   3  -8   7        5.03        5.00      3.10 o
   4  -8   7        0.57        1.80      4.50 o
  -4  -7   7        5.61        5.72      2.04 o
  -3  -7   7        0.15        1.02      1.15 o
  -2  -7   7      326.04      318.35     21.18 o
  -1  -7   7      207.79      184.80     12.16 o
   0  -7   7        8.95       11.61      1.58 o
   1  -7   7       10.27       11.59      2.02 o
   2  -7   7       52.39       47.18      4.28 o
   3  -7   7        0.65        2.50      2.20 o
   4  -7   7        0.01        3.90      4.00 o
  -4  -6   7        3.16        1.48      1.35 o
  -3  -6   7       64.81       61.57      4.08 o
  -2  -6   7       57.54       49.26      3.49 o
  -1  -6   7       16.79       18.79      3.47 o
   0  -6   7       30.78       28.50      2.08 o
   1  -6   7        1.50        2.95      1.10 o
   2  -6   7        0.01        2.37      1.45 o
   3  -6   7        0.59        5.00      2.80 o
   4  -6   7        0.41        1.40      2.90 o
  -5  -5   7        0.69        0.00      1.42 o
  -4  -5   7        1.25        0.00      1.16 o
  -3  -5   7       53.61       53.70      3.75 o
  -2  -5   7      936.16      981.16     84.33 o
  -1  -5   7      257.20      205.23     23.12 o
   0  -5   7       35.93       38.92      2.10 o
   1  -5   7       22.87       24.50      3.89 o
   2  -5   7        8.33        9.32      1.79 o
   3  -5   7        0.00        0.85      1.22 o
   4  -5   7       10.24        8.80      3.90 o
  -5  -4   7        0.75        2.00      1.77 o
  -4  -4   7       46.68       55.21      4.25 o
  -3  -4   7      205.18      215.41     12.22 o
  -2  -4   7      154.42      147.49      9.71 o
  -1  -4   7        0.06        0.32      0.66 o
   0  -4   7      395.38      391.25     19.96 o
   1  -4   7      457.13      485.91     23.23 o
   2  -4   7       95.33      100.22     13.08 o
   3  -4   7        2.76        2.32      1.31 o
   4  -4   7        2.83        4.60      3.30 o
   5  -4   7        1.72        3.60      2.40 o
  -5  -3   7       14.92       13.66      3.49 o
  -4  -3   7      112.89      125.93     12.50 o
  -3  -3   7      905.95      872.68     54.53 o
  -2  -3   7        0.92        2.70      1.02 o
  -1  -3   7       31.56       31.94      2.49 o
   0  -3   7      489.90      526.43     46.02 o
   1  -3   7      116.76      161.03     14.81 o
   2  -3   7       97.62       98.44     17.06 o
   3  -3   7        9.02        9.50      3.00 o
   4  -3   7       16.90       15.67      4.40 o
   5  -3   7        2.43        1.40      2.20 o
  -5  -2   7       35.48       37.62      5.58 o
  -4  -2   7        3.21        1.90      1.98 o
  -3  -2   7       24.05       24.05      2.85 o
  -2  -2   7       31.69       28.12      2.70 o
  -1  -2   7        1.17        2.29      0.85 o
   0  -2   7     1576.49     1625.10    168.45 o
   1  -2   7      158.31      154.81     12.80 o
   2  -2   7        1.51        1.37      1.13 o
   3  -2   7       97.18       98.64      7.60 o
   4  -2   7       17.89       16.31      4.10 o
   5  -2   7       13.70       11.40      4.10 o
  -5  -1   7        2.42        2.76      2.09 o
  -4  -1   7        3.91        4.16      1.92 o
  -3  -1   7        9.10        6.80      2.55 o
  -2  -1   7      133.33      131.23     12.57 o
  -1  -1   7      711.94      785.43     75.97 o
   0  -1   7      310.54      346.40     30.14 o
   1  -1   7       19.13       19.23      1.16 o
   2  -1   7        2.44        3.71      1.40 o
   3  -1   7       55.11       55.82      5.70 o
   4  -1   7        1.17        1.20      1.70 o
  -5   0   7        1.42        0.45      2.40 o
  -4   0   7        9.45        8.08      2.54 o
  -3   0   7      130.73      134.98      9.83 o
  -2   0   7        9.98        8.23      1.55 o
  -1   0   7      249.97      262.33     28.23 o
   0   0   7        1.85        1.47      0.72 o
   1   0   7      198.04      190.94      8.59 o
   2   0   7       83.60       77.51      4.29 o
   3   0   7      159.56      172.37     10.00 o
   4   0   7       26.40       26.41      5.30 o
   5   0   7        3.87        1.60      2.30 o
  -4   1   7        4.36        3.16      2.30 o
  -3   1   7        1.64        1.76      1.48 o
  -2   1   7       55.80       57.75      3.24 o
  -1   1   7      124.83       69.14     25.63 o
   0   1   7      514.16      490.71     32.83 o
   1   1   7      697.52      737.70     33.97 o
   2   1   7      235.87      267.10     18.11 o
   3   1   7       46.41       54.52      5.70 o
   4   1   7       20.62       26.71      5.30 o
   5   1   7       48.95       47.22      7.40 o
  -4   2   7        5.67        4.49      2.16 o
  -3   2   7       12.11       11.96      2.76 o
  -2   2   7       20.71       17.82      2.08 o
  -1   2   7       55.11       54.96      2.38 o
   0   2   7       15.50       16.94      1.52 o
   1   2   7       18.38       16.46      1.59 o
   2   2   7        6.26        8.58      1.48 o
   3   2   7        0.02        1.70      1.30 o
   4   2   7        6.46        8.30      3.20 o
   5   2   7       10.18       14.21      4.50 o
  -4   3   7        5.29        4.63      2.71 o
  -3   3   7        5.38        6.79      2.31 o
  -2   3   7       13.10       11.04      2.20 o
  -1   3   7      109.99      115.31      4.40 o
   0   3   7      474.36      450.01     31.56 o
   1   3   7        2.66        1.62      0.61 o
   2   3   7       10.99       10.09      1.43 o
   3   3   7       81.91       90.03     15.66 o
   4   3   7      101.92       93.94      8.50 o
   5   3   7        1.54        1.40      2.00 o
  -4   4   7        3.00        1.48      2.26 o
  -3   4   7        5.74        5.46      2.09 o
  -2   4   7       10.93       11.89      2.39 o
  -1   4   7        0.15        0.71      0.62 o
   0   4   7       57.54       47.93      4.20 o
   1   4   7       68.38       60.93      3.48 o
   2   4   7       44.01       47.19      4.87 o
   3   4   7      264.52      280.08     44.67 o
   4   4   7      202.88      202.48     12.60 o
   5   4   7        1.52        6.20      3.10 o
  -4   5   7        0.13        1.16      2.46 o
  -3   5   7        8.45        3.19      1.94 o
  -2   5   7       61.28       59.48      4.14 o
  -1   5   7       63.14       63.41      7.35 o
   0   5   7      372.49      386.91     13.95 o
   1   5   7      192.14      226.33     10.84 o
   2   5   7        1.95        3.36      1.15 o
   3   5   7        8.90       10.43      3.30 o
   4   5   7      150.13      149.06     11.00 o
   5   5   7       16.64       17.41      5.20 o
  -3   6   7       35.63       36.42      5.12 o
  -2   6   7      118.14      124.68      6.55 o
  -1   6   7        4.86        5.55      1.42 o
   0   6   7       73.95       76.38      3.06 o
   1   6   7       10.00        4.29      2.95 o
   2   6   7      130.02      104.38      8.40 o
   3   6   7      115.97      126.07     20.51 o
   4   6   7       17.87       18.51      5.00 o
   5   6   7        4.71        5.90      3.10 o
  -3   7   7       14.81       12.85      3.49 o
  -2   7   7       10.63       11.13      2.28 o
  -1   7   7       37.84       33.42      4.34 o
   0   7   7      524.16      506.49     15.73 o
   1   7   7      100.33       98.60      7.82 o
   2   7   7      271.44      256.27     16.83 o
   3   7   7        9.93        9.84      2.36 o
   4   7   7        0.17        1.05      1.34 o
   5   7   7       35.59       36.51      7.30 o
  -3   8   7        8.51        6.00      2.92 o
  -2   8   7        5.40        2.77      1.49 o
  -1   8   7        2.19        1.17      1.23 o
   0   8   7        2.31        5.35      1.94 o
   1   8   7       18.40       24.55      2.78 o
   2   8   7       13.50       16.30      2.42 o
   3   8   7      121.25      118.26     18.37 o
   4   8   7      127.42      131.80     23.81 o
   5   8   7        2.19        3.90      2.40 o
  -2   9   7       23.51       19.26      3.14 o
  -1   9   7       15.97       12.50      2.98 o
   0   9   7       98.83       89.06      6.15 o
   1   9   7       30.79       39.39      4.70 o
   2   9   7      119.96       98.53     12.76 o
   3   9   7       31.88       30.92      4.08 o
   4   9   7        8.63        6.48      2.22 o
   5   9   7       61.38       59.52      9.90 o
  -2  10   7        1.64        3.81      2.38 o
  -1  10   7        4.79        5.80      2.21 o
   0  10   7       19.75       21.29      3.89 o
   1  10   7       18.09       20.78      3.78 o
   2  10   7      162.80      112.52     17.81 o
   3  10   7       40.50       42.52      6.46 o
   4  10   7       49.09       48.53      5.73 o
  -1  11   7        9.72        9.31      2.78 o
   0  11   7       22.57       26.00      8.20 o
   1  11   7       16.51       14.20      3.50 o
   2  11   7       27.35       28.55      4.57 o
   3  11   7        0.09        0.00      1.28 o
   4  11   7       22.46       27.55      4.61 o
   0  12   7        0.11        0.00      2.65 o
   1  12   7        0.24        0.00      1.35 o
   2  12   7        3.84        6.79      2.42 o
   3  12   7       37.51       40.51      6.44 o
   1  13   7       18.13       18.78      3.87 o
   2  13   7        5.57        8.40      2.40 o
  -2 -12   8        0.97        1.50      2.20 o
  -1 -12   8        7.95        6.00      3.10 o
   0 -12   8        2.12        7.90      3.60 o
   1 -12   8        1.37        0.00      3.20 o
  -3 -11   8       23.98       27.92      4.57 o
  -2 -11   8        5.79       11.26      2.82 o
  -1 -11   8       10.81        5.88      3.85 o
   0 -11   8        7.32       10.57      2.97 o
   1 -11   8        6.29       11.20      4.40 o
   2 -11   8        0.48        5.10      4.40 o
  -3 -10   8        6.72        8.83      2.60 o
  -2 -10   8       59.57       47.18      5.13 o
  -1 -10   8       54.32       42.49      5.13 o
   0 -10   8        0.64        1.83      1.68 o
   1 -10   8        0.46        3.70      2.90 o
   2 -10   8        5.07        0.00      2.70 o
  -3  -9   8        2.73        1.98      1.84 o
  -2  -9   8        0.58        0.60      1.29 o
  -1  -9   8       98.75       90.38      6.95 o
   0  -9   8       85.71       82.48      8.40 o
   1  -9   8        2.01        2.15      1.39 o
   2  -9   8       15.55        9.30      3.70 o
   3  -9   8       16.95       13.81      5.60 o
  -4  -8   8       45.69       63.00      7.13 o
  -3  -8   8        1.37        2.92      1.52 o
  -2  -8   8       26.42       26.82      3.31 o
  -1  -8   8       38.15       37.76      3.55 o
   0  -8   8        0.09        0.85      1.34 o
   1  -8   8       37.21       48.94      4.40 o
   2  -8   8        0.35        2.20      2.20 o
   3  -8   8        7.97        0.00      2.40 o
  -4  -7   8        0.40        0.33      1.58 o
  -3  -7   8        0.46        0.00      1.23 o
  -2  -7   8      122.43      120.47      5.51 o
  -1  -7   8      566.01      537.40     26.72 o
   0  -7   8       72.40       78.68      4.06 o
   1  -7   8       56.60       49.56      3.53 o
   2  -7   8       14.09       11.44      2.56 o
   3  -7   8        3.03        2.70      2.70 o
   4  -7   8        0.01        1.60      3.70 o
  -4  -6   8        5.17        6.57      2.10 o
  -3  -6   8       41.39       46.79      4.21 o
  -2  -6   8      145.57      142.55      7.14 o
  -1  -6   8      171.79      171.20      5.96 o
   0  -6   8        0.07        0.57      0.89 o
   1  -6   8       24.18       20.75      2.55 o
   2  -6   8      128.32      120.48      9.49 o
   3  -6   8        5.16        6.50      3.30 o
   4  -6   8        0.29        0.00      2.60 o
  -4  -5   8       17.01       16.77      2.87 o
  -3  -5   8      245.33      257.70     13.75 o
  -2  -5   8     1160.07     1254.10    100.39 o
  -1  -5   8       15.76       17.98      2.31 o
   0  -5   8        2.17        2.13      0.89 o
   1  -5   8       98.46       92.79      5.37 o
   2  -5   8        6.36       10.41      1.92 o
   3  -5   8       12.59       13.83      2.86 o
   4  -5   8        0.34        0.00      2.00 o
  -4  -4   8       96.91       92.22      5.40 o
  -3  -4   8       40.24       55.81      4.06 o
  -2  -4   8       51.37       51.73      3.40 o
  -1  -4   8        8.23        9.99      1.72 o
   0  -4   8       32.55       34.32      2.03 o
   1  -4   8      442.88      370.86     48.28 o
   2  -4   8       31.73       24.76      2.73 o
   3  -4   8        0.25        0.15      1.15 o
   4  -4   8        7.94        4.90      3.20 o
   5  -4   8        3.36        3.30      2.30 o
  -4  -3   8       28.45       25.25      3.37 o
  -3  -3   8        0.04        0.24      1.01 o
  -2  -3   8       20.51       21.17      2.61 o
  -1  -3   8       85.91      103.00      7.86 o
   0  -3   8      508.24      530.33     46.75 o
   1  -3   8       52.95       57.61      4.03 o
   2  -3   8        3.05        3.39      1.37 o
   3  -3   8        0.39        0.70      1.40 o
   4  -3   8        8.87       10.26      2.44 o
   5  -3   8        0.05        2.60      2.30 o
  -4  -2   8        2.36        0.51      1.51 o
  -3  -2   8       52.71       53.97      3.91 o
  -2  -2   8      181.76      168.21     11.42 o
  -1  -2   8        6.17        5.16      1.29 o
   0  -2   8      213.36      222.42     20.86 o
   1  -2   8        5.82        4.33      1.38 o
   2  -2   8      155.18      137.79      6.29 o
   3  -2   8       17.37       21.31      4.50 o
   4  -2   8       25.26       22.41      5.00 o
   5  -2   8       11.41       16.91      4.90 o
  -4  -1   8        0.00        0.11      1.49 o
  -3  -1   8        0.78        0.00      0.82 o
  -2  -1   8       15.26       12.56      2.02 o
  -1  -1   8       59.76       45.55      2.82 o
   0  -1   8      153.23      128.56     12.64 o
   1  -1   8      226.72      230.97     16.36 o
   2  -1   8       94.75      100.75      7.85 o
   3  -1   8       51.37       43.02      5.30 o
   4  -1   8        4.50        9.90      3.40 o
   5  -1   8        3.16        4.70      2.80 o
  -4   0   8       15.97       20.70      4.03 o
  -3   0   8       59.05       62.17      5.09 o
  -2   0   8       46.38       15.29     13.18 o
  -1   0   8       19.31       15.73      2.00 o
   0   0   8        4.40        4.01      1.03 o
   1   0   8       75.78       71.69      2.77 o
   2   0   8        6.57        6.35      1.69 o
   3   0   8        1.35        0.00      1.10 o
   4   0   8        2.54        8.70      3.40 o
   5   0   8        0.62        0.80      2.20 o
  -4   1   8       19.60       20.02      3.82 o
  -3   1   8        5.40        3.58      1.76 o
  -2   1   8       65.78       71.64      3.79 o
  -1   1   8       64.47       54.36      4.34 o
   0   1   8      117.62      124.94      8.16 o
   1   1   8      409.30      402.47     11.88 o
   2   1   8        0.01        0.69      0.77 o
   3   1   8        0.53        1.90      1.50 o
   4   1   8       57.29       59.12      6.80 o
   5   1   8        2.07        0.70      2.30 o
  -4   2   8        0.20        0.00      1.29 o
  -3   2   8       21.10       23.93      3.94 o
  -2   2   8       13.43       11.83      1.86 o
  -1   2   8        0.19        0.43      0.64 o
   0   2   8       35.89       38.74      2.07 o
   1   2   8       85.68       82.37      8.10 o
   2   2   8        9.02       11.34      2.27 o
   3   2   8        8.73       11.90      3.50 o
   4   2   8       24.28       25.51      5.50 o
   5   2   8       51.99       53.42      8.20 o
  -4   3   8        6.80        7.35      3.29 o
  -3   3   8        0.10        0.00      2.75 o
  -2   3   8       17.85       23.24      3.53 o
  -1   3   8      123.84      116.68      5.53 o
   0   3   8      173.90      160.57      6.16 o
   1   3   8      446.20      501.22     11.89 o
   2   3   8      107.17      142.21     13.55 o
   3   3   8        4.22        5.60      2.40 o
   4   3   8       22.96       18.31      4.60 o
   5   3   8       27.89       33.81      6.90 o
  -4   4   8        0.11        1.86      2.83 o
  -3   4   8        4.07        6.59      2.32 o
  -2   4   8       96.75       90.60      5.97 o
  -1   4   8      432.67      485.25     34.82 o
   0   4   8        0.69        0.36      0.61 o
   1   4   8       74.05       75.01      5.24 o
   2   4   8        6.80        6.81      1.48 o
   3   4   8      220.69      207.88     12.10 o
   4   4   8       68.99       66.13      7.50 o
   5   4   8        2.06        4.90      2.60 o
  -3   5   8        4.24        4.14      2.00 o
  -2   5   8       30.03       31.29      3.29 o
  -1   5   8        1.17        1.15      0.96 o
   0   5   8       77.15       75.95      3.44 o
   1   5   8      953.53      981.82     51.26 o
   2   5   8       92.67       97.86      8.70 o
   3   5   8      208.64      212.10     28.46 o
   4   5   8       35.45       34.61      6.60 o
   5   5   8        0.52        0.00      1.70 o
  -3   6   8       26.85       20.76      4.17 o
  -2   6   8       47.60       46.50      3.89 o
  -1   6   8       47.10       50.86      3.46 o
   0   6   8       15.20       18.35      1.92 o
   1   6   8        1.10        0.15      0.91 o
   2   6   8       78.96       98.90      6.10 o
   3   6   8       31.54       36.54      5.55 o
   4   6   8       30.92       30.21      6.20 o
   5   6   8       36.05       38.11      7.40 o
  -3   7   8       38.68       33.83      5.57 o
  -2   7   8        1.00        1.40      1.32 o
  -1   7   8      269.00      238.21     10.46 o
   0   7   8       39.90       39.30      4.41 o
   1   7   8      220.59      181.81     14.37 o
   2   7   8       19.10       18.23      2.81 o
   3   7   8       66.37       61.33     10.50 o
   4   7   8        1.68        0.00      2.00 o
   5   7   8       13.77       15.51      4.50 o
  -2   8   8        0.49        0.57      1.29 o
  -1   8   8       32.16       24.44     10.75 o
   0   8   8       18.44       21.51      3.55 o
   1   8   8        6.95        9.27      1.92 o
   2   8   8       88.62       86.25      9.74 o
   3   8   8      296.86      261.63     34.41 o
   4   8   8       32.59       26.91      6.20 o
   5   8   8       19.29       16.31      5.60 o
  -2   9   8        1.21        0.56      1.45 o
  -1   9   8        2.54        2.40      1.77 o
   0   9   8       67.71       65.11      5.48 o
   1   9   8      137.37      113.34     13.00 o
   2   9   8       21.76       20.68      2.85 o
   3   9   8       34.24       41.46      4.07 o
   4   9   8        0.08        0.00      1.32 o
   5   9   8       28.65       35.51      8.50 o
  -1  10   8       32.05       37.32      5.05 o
   0  10   8       62.32       58.62      6.12 o
   1  10   8        3.14        2.37      1.91 o
   2  10   8        2.28        1.87      1.23 o
   3  10   8        3.86        5.45      1.66 o
   4  10   8       48.89       59.40      5.90 o
  -1  11   8        0.94        2.00      1.47 o
   0  11   8        0.43        1.25      1.49 o
   1  11   8        0.36        0.50      1.34 o
   2  11   8       44.94       43.03     12.30 o
   3  11   8       16.69       16.13      2.81 o
   4  11   8       10.43       11.87      3.03 o
   0  12   8        0.01        0.38      1.30 o
   1  12   8       12.19       14.67      4.15 o
   2  12   8        0.23        1.99      1.94 o
   3  12   8        0.69        1.21      1.44 o
  -2 -11   9        0.40        0.00      1.80 o
  -1 -11   9        0.44        0.00      1.56 o
   0 -11   9       10.11       11.30      2.89 o
  -3 -10   9       29.63       41.79      7.45 o
  -2 -10   9       15.41       12.46      3.13 o
  -1 -10   9        1.43        2.39      1.75 o
   0 -10   9       19.93       17.51      3.68 o
   1 -10   9        1.12        0.75      1.54 o
   2 -10   9        9.83       14.61      5.20 o
  -3  -9   9        0.06        1.19      1.58 o
  -2  -9   9        1.68        1.38      1.31 o
  -1  -9   9      117.74      107.04      7.00 o
   0  -9   9      161.51      157.50     10.05 o
   1  -9   9       11.33       14.71      2.60 o
   2  -9   9       29.03       24.81      6.00 o
   3  -9   9        4.65        4.90      4.60 o
  -3  -8   9        5.78        6.10      2.05 o
  -2  -8   9       20.50       20.86      3.03 o
  -1  -8   9       26.68       24.21      3.99 o
   0  -8   9       63.70       68.45      5.41 o
   1  -8   9        0.21        0.72      1.13 o
   2  -8   9        3.37        1.30      2.50 o
   3  -8   9       28.90       14.91      5.10 o
  -4  -7   9        3.49        5.15      2.16 o
  -3  -7   9        4.23        3.51      1.54 o
  -2  -7   9      220.69      215.63      7.65 o
  -1  -7   9      563.41      562.13     38.51 o
   0  -7   9       12.00       17.24      3.29 o
   1  -7   9        1.12        2.11      1.19 o
   2  -7   9       18.51       21.26      2.88 o
   3  -7   9        0.06        0.00      2.50 o
  -4  -6   9        8.22       11.40      2.49 o
  -3  -6   9       95.22      100.90      5.55 o
  -2  -6   9       66.03       66.65      4.21 o
  -1  -6   9       27.76       27.23      2.97 o
   0  -6   9        2.81        4.76      3.30 o
   1  -6   9       41.99       20.74      6.85 o
   2  -6   9       54.20       54.47      4.09 o
   3  -6   9        3.20        2.50      2.30 o
   4  -6   9        0.01        0.00      2.80 o
  -4  -5   9        7.02       10.40      2.36 o
  -3  -5   9       90.49       97.16      5.78 o
  -2  -5   9        0.06        0.61      1.04 o
  -1  -5   9       16.78       14.80      2.28 o
   0  -5   9       28.36       28.63      5.00 o
   1  -5   9      131.45      134.60      6.79 o
   2  -5   9        0.24        0.04      0.95 o
   3  -5   9        0.56        1.97      1.51 o
   4  -5   9        0.25        0.00      2.40 o
  -4  -4   9        0.09        0.91      1.17 o
  -3  -4   9        2.87        2.17      1.42 o
  -2  -4   9       86.02       94.97      5.65 o
  -1  -4   9      107.08      102.22      6.46 o
   0  -4   9        0.13        0.00      0.70 o
   1  -4   9       96.20      109.80     11.55 o
   2  -4   9        5.81        8.65      1.79 o
   3  -4   9       38.43       33.98      4.45 o
   4  -4   9        0.76        1.80      3.00 o
  -4  -3   9       17.44       16.23      2.84 o
  -3  -3   9       13.56       16.99      2.61 o
  -2  -3   9        3.18        4.77      1.47 o
  -1  -3   9       47.17       43.22      2.98 o
   0  -3   9       44.66       41.89      3.28 o
   1  -3   9       41.26       49.55      3.96 o
   2  -3   9       29.56       26.14      3.57 o
   3  -3   9        0.67        1.60      1.60 o
   4  -3   9        7.99        3.60      1.92 o
   5  -3   9        0.06        2.30      2.00 o
  -4  -2   9        2.01        0.00      1.51 o
  -3  -2   9       22.22       20.57      2.99 o
  -2  -2   9      144.88      136.23     12.93 o
  -1  -2   9       35.40       26.60      2.73 o
   0  -2   9        0.08        0.61      0.78 o
   1  -2   9       15.86       19.66      3.01 o
   2  -2   9       47.67       44.62     10.80 o
   3  -2   9        0.09        0.70      1.60 o
   4  -2   9        6.10        7.70      3.30 o
   5  -2   9        1.54        2.30      1.60 o
  -4  -1   9       11.84       12.40      3.08 o
  -3  -1   9       55.52       19.61     20.14 o
  -2  -1   9        0.26        0.17      0.78 o
  -1  -1   9      191.18      184.24     11.25 o
   0  -1   9      106.58       91.42      6.35 o
   1  -1   9       58.51       60.92      4.21 o
   2  -1   9      227.82      219.52      8.12 o
   3  -1   9        0.43        0.40      1.30 o
   4  -1   9        0.17        0.00      1.50 o
   5  -1   9       23.50       21.61      5.70 o
  -4   0   9        6.62        7.42      2.12 o
  -3   0   9        0.28        0.00      1.25 o
  -2   0   9       46.81       31.75     10.51 o
  -1   0   9        8.40        6.48      1.98 o
   0   0   9       11.20        9.80      1.60 o
   1   0   9       27.86       31.49      3.38 o
   2   0   9       30.05       33.71      3.63 o
   3   0   9        1.68        0.00      0.98 o
   4   0   9        0.19        0.00      1.20 o
   5   0   9        0.04        1.30      2.30 o
  -4   1   9       48.61       56.94      6.39 o
  -3   1   9       21.31       22.74      3.95 o
  -2   1   9        0.66        1.18      0.97 o
  -1   1   9        4.22        5.33      1.38 o
   0   1   9       95.83       87.17      7.91 o
   1   1   9      124.64      142.75      4.36 o
   2   1   9      172.99       64.05     90.58 o
   3   1   9       27.13       33.10      4.35 o
   4   1   9        0.17        0.50      2.00 o
   5   1   9       11.86       16.61      4.90 o
  -4   2   9        0.02        0.40      1.27 o
  -3   2   9        4.80        5.04      2.05 o
  -2   2   9       12.28       10.06      2.45 o
  -1   2   9      107.32      104.25      5.85 o
   0   2   9      515.63      555.35     35.28 o
   1   2   9        2.35        1.62      0.81 o
   2   2   9        6.95        9.93      2.06 o
   3   2   9        0.03        0.14      1.02 o
   4   2   9      167.44      172.07     12.00 o
   5   2   9        6.83        7.70      3.20 o
  -4   3   9       10.34       11.27      3.13 o
  -3   3   9        0.68        1.51      2.15 o
  -2   3   9       39.85       33.56      4.28 o
  -1   3   9       23.78       23.06      2.14 o
   0   3   9       42.34       44.96      2.97 o
   1   3   9      193.66      187.11      5.39 o
   2   3   9      738.58      723.99     13.41 o
   3   3   9       14.00       13.00      4.00 o
   4   3   9       41.03       41.52      7.00 o
   5   3   9       40.65       34.91      7.20 o
  -3   4   9       12.13       10.87      2.93 o
  -2   4   9      182.40      173.27      8.48 o
  -1   4   9      235.71      208.28      6.51 o
   0   4   9      131.95      129.34      4.80 o
   1   4   9       17.43       20.92      1.97 o
   2   4   9       19.83       25.15      5.00 o
   3   4   9       67.87       67.63      7.20 o
   4   4   9       27.74       32.51      6.60 o
   5   4   9        2.61        1.80      1.80 o
  -3   5   9        8.87       11.80      2.98 o
  -2   5   9      167.23      160.27     14.11 o
  -1   5   9       22.90       29.90      3.11 o
   0   5   9     1074.02     1100.79     43.06 o
   1   5   9       54.50       58.23      3.81 o
   2   5   9      177.35      181.28     22.71 o
   3   5   9       24.47       25.61      5.40 o
   4   5   9       15.26       15.71      4.70 o
   5   5   9        0.55        0.10      1.80 o
  -3   6   9        1.77        2.63      1.88 o
  -2   6   9       28.47       33.39      5.85 o
  -1   6   9        0.67        1.28      1.21 o
   0   6   9      235.70      245.99      7.16 o
   1   6   9       19.78       22.98      2.67 o
   2   6   9        1.07        1.89      1.01 o
   3   6   9       96.35       72.53      7.70 o
   4   6   9      181.52      159.96     12.30 o
   5   6   9        8.52        9.50      3.10 o
  -3   7   9       18.13       15.47      3.67 o
  -2   7   9       16.35       15.74      3.17 o
  -1   7   9        1.33        2.45      1.39 o
   0   7   9        5.15        2.81      1.80 o
   1   7   9      159.52      135.12     15.25 o
   2   7   9      249.53      234.84     19.51 o
   3   7   9       13.27       13.28      2.69 o
   4   7   9       15.60       21.91      5.50 o
   5   7   9        0.03        0.00      1.80 o
  -2   8   9        7.03        5.26      2.21 o
  -1   8   9        8.57        9.20      2.51 o
   0   8   9      103.53      102.22      6.57 o
   1   8   9      143.85      122.63      7.95 o
   2   8   9       19.92       17.76      2.89 o
   3   8   9        1.88        3.37      2.15 o
   4   8   9        3.79        4.30      2.70 o
   5   8   9       33.99       26.81      7.50 o
  -2   9   9        1.37        3.20      1.48 o
  -1   9   9        5.84        5.57      2.35 o
   0   9   9        7.72        6.03      2.18 o
   1   9   9        0.83        0.71      1.58 o
   2   9   9        0.51        0.91      1.20 o
   3   9   9       65.43       59.37      7.20 o
   4   9   9       11.05       10.90      4.20 o
  -1  10   9       34.32       31.89      4.65 o
   0  10   9       13.92       13.92      3.13 o
   1  10   9        0.26        1.73      1.71 o
   2  10   9       21.63       18.33      3.65 o
   3  10   9        1.88        1.91      1.49 o
   4  10   9        0.82        1.40      3.30 o
   0  11   9        0.00        1.58      1.50 o
   1  11   9        5.21        4.55      1.98 o
   2  11   9       26.91       28.31      6.85 o
   3  11   9       30.53       28.09      3.74 o
   1  12   9       27.86       27.91      4.17 o
   2  12   9       21.59       20.38      4.75 o
  -1 -11  10        0.03        0.00      1.45 o
   0 -11  10       51.30       50.32      8.95 o
  -2 -10  10        0.28        0.00      1.27 o
  -1 -10  10        7.38        6.61      2.42 o
   0 -10  10        0.01        0.00      1.54 o
   1 -10  10        8.47       12.08      3.00 o
  -3  -9  10        1.55        4.69      2.16 o
  -2  -9  10        0.23        0.97      1.90 o
  -1  -9  10       98.68       91.56      6.74 o
   0  -9  10      112.41      103.28      7.03 o
   1  -9  10        1.49        2.50      1.76 o
   2  -9  10        0.54        0.80      2.70 o
  -3  -8  10        2.50        4.75      2.03 o
  -2  -8  10       37.31       48.83      7.40 o
  -1  -8  10       24.43       19.97      3.78 o
   0  -8  10        5.49        5.06      2.15 o
   1  -8  10        1.01        6.02      2.29 o
   2  -8  10       21.24       10.41      2.26 o
   3  -8  10        3.10        2.30      3.60 o
  -3  -7  10        8.84        9.46      3.27 o
  -2  -7  10      101.35       94.54      5.30 o
  -1  -7  10        3.19        3.04      1.91 o
   0  -7  10        5.99        7.02      2.25 o
   1  -7  10        5.24        5.46      1.71 o
   2  -7  10       10.76        9.81      2.09 o
   3  -7  10        1.60        3.60      3.20 o
  -3  -6  10        0.62        2.46      1.45 o
  -2  -6  10        2.38        3.91      1.60 o
  -1  -6  10       43.54       51.02      5.31 o
   0  -6  10       21.21       25.03      3.94 o
   1  -6  10        4.40        3.87      1.45 o
   2  -6  10       22.44       24.38      3.17 o
   3  -6  10        1.99        5.70      3.30 o
   4  -6  10        3.49        1.00      3.80 o
  -4  -5  10       37.04       55.17      5.41 o
  -3  -5  10       37.43       40.20      4.23 o
  -2  -5  10       46.15       45.67      4.63 o
  -1  -5  10       13.70       15.69      3.21 o
   0  -5  10       41.31       37.65      5.70 o
   1  -5  10       18.40       20.92      2.74 o
   2  -5  10        4.23        7.82      1.92 o
   3  -5  10        1.57        2.08      1.71 o
   4  -5  10        0.11        0.00      2.50 o
  -4  -4  10        0.14        0.00      1.16 o
  -3  -4  10       24.03       25.20      3.40 o
  -2  -4  10       15.40       12.77      2.26 o
  -1  -4  10       90.04       81.97      4.32 o
   0  -4  10        1.88        1.56      1.13 o
   1  -4  10        6.95        6.80      2.12 o
   2  -4  10       16.52       16.82      3.14 o
   3  -4  10       10.55        7.55      3.05 o
   4  -4  10        0.18        0.00      2.10 o
  -4  -3  10       11.53       14.59      3.00 o
  -3  -3  10        1.14        0.17      1.12 o
  -2  -3  10       42.96       38.63      3.62 o
  -1  -3  10        0.09        0.56      1.09 o
   0  -3  10      136.85      135.34      6.86 o
   1  -3  10       55.48       53.58      7.35 o
   2  -3  10        9.43        8.98      2.39 o
   3  -3  10       70.19       65.12      7.20 o
   4  -3  10        0.81        0.00      2.00 o
  -4  -2  10        0.08        0.47      1.37 o
  -3  -2  10        3.08        4.30      1.56 o
  -2  -2  10        1.07        2.91      1.27 o
  -1  -2  10       44.02       42.62      3.17 o
   0  -2  10        3.46        5.38      1.95 o
   1  -2  10       10.44       13.51      2.69 o
   2  -2  10        4.78        6.59      1.97 o
   3  -2  10        5.19        3.64      1.80 o
   4  -2  10        3.08        0.00      1.70 o
  -4  -1  10       16.39       21.39      3.60 o
  -3  -1  10       95.87       66.39     20.15 o
  -2  -1  10       42.58       41.49      3.63 o
  -1  -1  10        4.83        3.72      1.76 o
   0  -1  10        0.34        0.87      0.91 o
   1  -1  10       47.70       42.43      3.93 o
   2  -1  10       43.14       58.01      4.45 o
   3  -1  10       33.22       37.53      5.00 o
   4  -1  10        2.50        4.90      2.60 o
   5  -1  10        2.40        2.10      2.90 o
  -4   0  10       24.15       32.18      4.52 o
  -3   0  10        0.58        0.75      1.63 o
  -2   0  10       30.03       31.38      3.19 o
  -1   0  10       19.37       20.81      3.02 o
   0   0  10       49.41       53.23      3.10 o
   1   0  10      214.34      247.93      9.85 o
   2   0  10       17.01       21.01      3.45 o
   3   0  10        1.49        2.17      1.48 o
   4   0  10        0.74        0.10      2.10 o
   5   0  10       59.56       68.43      8.20 o
  -4   1  10       14.11       13.54      2.70 o
  -3   1  10       40.10       36.10      4.98 o
  -2   1  10        1.70        1.77      1.16 o
  -1   1  10      141.70      115.39     13.93 o
   0   1  10        2.65        2.37      1.36 o
   1   1  10      117.87      116.32      5.86 o
   2   1  10      242.21      173.12     62.17 o
   3   1  10      212.22      196.38     12.15 o
   4   1  10        1.21        4.40      2.90 o
   5   1  10        0.92        1.10      2.20 o
  -3   2  10       14.03       14.19      3.23 o
  -2   2  10       67.19       62.16      5.12 o
  -1   2  10      463.49      410.76     28.46 o
   0   2  10      534.60      488.25     23.17 o
   1   2  10       76.84       79.56      5.45 o
   2   2  10        0.07        0.71      1.60 o
   3   2  10       52.29       50.87      6.25 o
   4   2  10       15.51       16.81      4.80 o
   5   2  10       11.36       11.20      4.20 o
  -3   3  10        6.25        3.54      1.93 o
  -2   3  10       36.62       41.01      4.95 o
  -1   3  10      336.10      348.69     32.01 o
   0   3  10       38.68       46.03      2.59 o
   1   3  10     1551.53     1716.41     33.75 o
   2   3  10       41.08       44.94      3.70 o
   3   3  10       48.00       38.41      6.60 o
   4   3  10       48.80       46.22      7.70 o
   5   3  10        1.41        0.80      1.80 o
  -3   4  10        0.81        2.16      1.75 o
  -2   4  10        1.74        0.95      1.41 o
  -1   4  10       67.44       63.64      3.84 o
   0   4  10        1.75        0.17      0.73 o
   1   4  10      519.91      557.32      9.93 o
   2   4  10       22.05       28.81      5.50 o
   3   4  10        4.46        5.60      2.60 o
   4   4  10       37.02       36.41      7.10 o
   5   4  10       35.20       40.12      7.60 o
  -3   5  10       17.19       14.91      3.43 o
  -2   5  10       68.59       63.34      5.84 o
  -1   5  10      144.29      138.50      5.77 o
   0   5  10        3.69        2.34      1.03 o
   1   5  10        2.59        0.74      0.86 o
   2   5  10      162.01      135.25      9.90 o
   3   5  10      156.25      163.06     11.60 o
   4   5  10        4.15        2.40      2.50 o
   5   5  10        1.84        1.40      1.90 o
  -2   6  10       12.49       11.15      2.95 o
  -1   6  10       51.01       49.02      3.91 o
   0   6  10        1.00        1.14      1.13 o
   1   6  10      163.74      152.27     15.02 o
   2   6  10      138.31      125.93      7.45 o
   3   6  10       46.91       36.81      6.60 o
   4   6  10        0.67        0.00      2.20 o
   5   6  10        2.88        1.00      1.80 o
  -2   7  10        6.39        4.98      2.16 o
  -1   7  10       19.08       21.79      3.07 o
   0   7  10        0.08        0.42      1.70 o
   1   7  10       49.23       38.68      4.98 o
   2   7  10        6.74        6.16      1.65 o
   3   7  10        2.90        5.00      2.20 o
   4   7  10       49.26       40.22      7.80 o
   5   7  10        0.63        0.00      1.70 o
  -2   8  10       20.72       23.44      4.03 o
  -1   8  10        0.35        0.40      1.73 o
   0   8  10      140.74      124.73      8.50 o
   1   8  10       61.06       53.30      5.16 o
   2   8  10        1.28        1.87      1.30 o
   3   8  10       11.49        9.90      3.60 o
   4   8  10        8.82        7.70      3.70 o
  -1   9  10       10.72       16.03      3.32 o
   0   9  10        2.80        1.07      1.76 o
   1   9  10        0.63        1.41      1.76 o
   2   9  10       19.03       21.35      3.01 o
   3   9  10       56.79       58.22      8.50 o
   4   9  10       31.14       21.11      5.90 o
  -1  10  10        0.07        0.47      1.59 o
   0  10  10        0.48        1.17      1.65 o
   1  10  10       12.70       13.93      3.10 o
   2  10  10       44.30       45.48     13.26 o
   3  10  10       18.90       20.46      5.55 o
   0  11  10        0.94        2.59      2.35 o
   1  11  10       11.97        7.16      2.23 o
   2  11  10        0.38        0.85      1.37 o
   3  11  10        0.77        1.15      1.67 o
  -1 -10  11        5.53        7.68      3.25 o
   0 -10  11        2.42        0.60      3.40 o
   1 -10  11        0.90        0.43      1.48 o
  -2  -9  11        4.77        3.62      3.35 o
  -1  -9  11       50.81       41.20      5.48 o
   0  -9  11       12.27        9.90      2.61 o
   1  -9  11        0.19        0.43      1.51 o
   2  -9  11        0.84        0.00      2.80 o
  -2  -8  11        0.73        1.00      1.80 o
  -1  -8  11        2.51        3.46      1.89 o
   0  -8  11        3.36        3.41      1.75 o
   1  -8  11        1.96        4.52      2.12 o
   2  -8  11        2.73        3.80      1.62 o
  -3  -7  11       31.30       37.94      4.44 o
  -2  -7  11       18.39       18.26      3.74 o
  -1  -7  11       38.89       30.71      4.61 o
   0  -7  11        7.49        6.55      2.31 o
   1  -7  11       12.32        8.67      2.72 o
   2  -7  11        4.27        6.17      1.85 o
   3  -7  11        0.33        0.00      3.20 o
  -3  -6  11        0.01        0.00      1.41 o
  -2  -6  11       30.88       29.53      4.53 o
  -1  -6  11        5.09        3.83      3.00 o
   0  -6  11       11.59       14.65      3.32 o
   1  -6  11        1.32        0.21      1.52 o
   2  -6  11        2.99        3.67      1.58 o
   3  -6  11        4.50        4.02      2.75 o
  -3  -5  11        8.14        7.68      2.02 o
  -2  -5  11        8.24        8.06      2.00 o
  -1  -5  11        9.81       15.04      3.85 o
   0  -5  11        2.01        2.97      2.10 o
   1  -5  11       33.76       30.58      3.33 o
   2  -5  11       14.37       13.09      3.01 o
   3  -5  11        0.20        3.16      1.92 o
   4  -5  11       11.61       13.81      5.30 o
  -3  -4  11        0.23        1.31      1.18 o
  -2  -4  11        1.12        0.88      1.16 o
  -1  -4  11        0.37        0.95      1.17 o
   0  -4  11       26.14       25.65      3.91 o
   1  -4  11        1.06        1.04      1.33 o
   2  -4  11        5.99        4.88      1.99 o
   3  -4  11        0.58        0.47      1.55 o
   4  -4  11        0.19        1.23      1.86 o
  -3  -3  11       39.35       41.31      4.30 o
  -2  -3  11      117.28      109.03      8.75 o
  -1  -3  11       38.67       35.37      4.53 o
   0  -3  11       16.07       15.65      3.06 o
   1  -3  11        5.76        8.66      2.43 o
   2  -3  11       30.07       29.65      4.17 o
   3  -3  11        7.88       14.07      3.07 o
   4  -3  11        4.68        8.80      3.40 o
  -3  -2  11       45.58       38.75      4.58 o
  -2  -2  11        1.62        1.38      1.16 o
  -1  -2  11       73.76       67.37      3.96 o
   0  -2  11       24.69       29.95      4.03 o
   1  -2  11        7.05        9.01      2.47 o
   2  -2  11       27.73       41.16      5.75 o
   3  -2  11       24.56       22.96      3.82 o
   4  -2  11        1.62        3.70      2.70 o
  -3  -1  11       49.16       47.29      5.65 o
  -2  -1  11       67.88       64.00      4.13 o
  -1  -1  11        6.18        4.72      1.44 o
   0  -1  11      162.31      146.10      7.25 o
   1  -1  11        0.49        2.65      1.51 o
   2  -1  11       49.50       47.95      4.53 o
   3  -1  11      120.42      108.80     16.26 o
   4  -1  11       28.40       35.21      6.80 o
  -3   0  11        3.13        3.32      2.23 o
  -2   0  11       77.73       70.84      4.38 o
  -1   0  11      121.97      111.48      8.94 o
   0   0  11      372.35      427.84     41.67 o
   1   0  11      388.26      367.19     11.17 o
   2   0  11        3.89        6.62      2.05 o
   3   0  11       12.27       19.04      3.45 o
   4   0  11       29.97       36.31      7.00 o
   5   0  11        0.25        0.00      1.70 o
  -3   1  11       39.28       39.56      5.45 o
  -2   1  11       47.14       49.12      3.98 o
  -1   1  11       27.18       27.36      3.01 o
   0   1  11      252.74      274.49     17.09 o
   1   1  11        3.18        5.84      1.95 o
   2   1  11      793.95      808.92     18.56 o
   3   1  11       17.35       11.37      2.62 o
   4   1  11        3.21        1.10      2.50 o
   5   1  11       40.36       55.42      8.70 o
  -3   2  11        0.47        0.00      1.92 o
  -2   2  11        4.06        3.96      2.02 o
  -1   2  11       51.78       32.23     13.27 o
   0   2  11       74.42       93.80      6.57 o
   1   2  11        8.92        8.19      2.33 o
   2   2  11      324.47      329.70     17.76 o
   3   2  11       13.02       19.41      5.10 o
   4   2  11        3.01        5.80      3.30 o
   5   2  11       10.97       11.70      3.70 o
  -3   3  11        0.40        1.01      1.76 o
  -2   3  11       58.26       63.88      5.45 o
  -1   3  11      171.82      167.07     15.28 o
   0   3  11      317.64      342.21     32.35 o
   1   3  11       10.59        6.59      5.25 o
   2   3  11        0.17        0.30      1.27 o
   3   3  11      101.09      102.54      9.30 o
   4   3  11       39.91       42.72      7.50 o
   5   3  11        0.92        0.00      2.20 o
  -3   4  11       25.75       32.58      5.09 o
  -2   4  11        0.43        1.55      1.76 o
  -1   4  11       36.14       31.40      4.45 o
   0   4  11      172.62      189.92      6.38 o
   1   4  11       19.87       30.07      2.94 o
   2   4  11      108.62       98.14      8.70 o
   3   4  11       45.69       45.42      7.40 o
   4   4  11       32.29       23.11      5.70 o
   5   4  11        4.39        8.00      3.00 o
  -2   5  11        4.18        6.34      2.30 o
  -1   5  11       29.25       30.03      4.30 o
   0   5  11       51.96       45.00     11.51 o
   1   5  11       23.40       26.39      3.49 o
   2   5  11      107.09      108.24      9.30 o
   3   5  11       17.51       24.31      5.70 o
   4   5  11        3.30        0.00      2.20 o
   5   5  11       15.43       12.00      3.60 o
  -2   6  11        3.17        3.52      1.92 o
  -1   6  11       16.29       15.81      3.25 o
   0   6  11        0.10        0.20      1.37 o
   1   6  11      283.40      235.95     13.03 o
   2   6  11       80.99       78.03      7.90 o
   3   6  11        0.01        2.40      2.40 o
   4   6  11        1.13        1.00      2.50 o
  -2   7  11        4.35        4.68      2.35 o
  -1   7  11       26.43       36.20      4.87 o
   0   7  11       37.94       38.69      4.92 o
   1   7  11        0.72        0.00      1.09 o
   2   7  11        2.98        4.90      2.50 o
   3   7  11       22.05       23.81      5.80 o
   4   7  11       34.38       38.61      8.10 o
  -1   8  11        3.11        2.88      1.70 o
   0   8  11        9.85        8.56      2.64 o
   1   8  11        0.46        0.32      1.55 o
   2   8  11        8.78       10.19      2.14 o
   3   8  11       28.24       33.31      6.80 o
   4   8  11        8.57       10.50      4.60 o
  -1   9  11       20.69       18.23      6.35 o
   0   9  11        2.71        5.95      2.36 o
   1   9  11        0.70        0.94      1.84 o
   2   9  11        7.15        9.54      2.06 o
   3   9  11        1.84        0.00      2.50 o
   4   9  11        2.33        3.00      3.60 o
   0  10  11        3.19        4.10      1.68 o
   1  10  11        8.74        3.91      2.45 o
   2  10  11       73.51       70.65     12.50 o
   3  10  11        2.03        1.30      2.80 o
  -1  -9  12        1.30        1.05      1.41 o
   0  -9  12       10.05       11.98      3.00 o
   1  -9  12        0.87        0.33      1.27 o
  -2  -8  12        0.45        1.68      1.90 o
  -1  -8  12        8.20        6.62      2.50 o
   0  -8  12        2.20        2.64      1.65 o
   1  -8  12        0.05        1.27      1.51 o
   2  -8  12        1.39        2.79      1.68 o
  -2  -7  12        2.04        5.28      2.50 o
  -1  -7  12       15.48       10.35      2.83 o
   0  -7  12        0.13        0.84      1.50 o
   1  -7  12        5.84        9.56      2.79 o
   2  -7  12        4.89        2.43      1.83 o
  -3  -6  12        6.56        7.37      2.19 o
  -2  -6  12        0.01        0.62      1.61 o
  -1  -6  12        1.14        1.62      1.62 o
   0  -6  12        0.00        0.00      1.39 o
   1  -6  12        9.56        8.90      2.61 o
   2  -6  12        0.00        0.63      1.34 o
   3  -6  12        1.99        0.47      1.76 o
  -3  -5  12       22.72       25.93      3.73 o
  -2  -5  12       40.20       38.65      5.21 o
  -1  -5  12       85.80       93.53      6.75 o
   0  -5  12       10.76       15.30      3.29 o
   1  -5  12       18.50       17.62      3.50 o
   2  -5  12        5.87        6.82      1.94 o
   3  -5  12       12.00       13.17      3.16 o
  -3  -4  12       25.94       25.64      3.56 o
  -2  -4  12       31.14       30.17      4.67 o
  -1  -4  12        0.01        0.10      1.50 o
   0  -4  12       58.65       60.23      5.23 o
   1  -4  12        9.63       11.35      2.95 o
   2  -4  12        0.01        0.00      1.45 o
   3  -4  12        0.15        1.42      1.86 o
   4  -4  12       12.71       19.28      4.18 o
  -3  -3  12       70.01       84.23      5.27 o
  -2  -3  12       81.68       81.46      7.32 o
  -1  -3  12       46.96       55.56      5.28 o
   0  -3  12       10.58        9.82      2.58 o
   1  -3  12       75.05       74.28      9.60 o
   2  -3  12        0.48        0.00      1.39 o
   3  -3  12        5.66        6.00      2.43 o
   4  -3  12       31.80       26.31      6.00 o
  -3  -2  12        5.17        5.11      1.71 o
  -2  -2  12        0.29        0.06      1.08 o
  -1  -2  12      110.30      110.92     11.15 o
   0  -2  12       58.43       61.43      5.13 o
   1  -2  12       97.01      112.80      6.82 o
   2  -2  12      134.20      126.08     12.10 o
   3  -2  12        0.83        1.95      1.79 o
   4  -2  12        9.18       12.60      4.40 o
  -3  -1  12       26.32       25.68      4.24 o
  -2  -1  12       59.75       61.34      4.41 o
  -1  -1  12      123.54      113.77     11.35 o
   0  -1  12        0.38        1.94      1.90 o
   1  -1  12       76.71      104.61      6.47 o
   2  -1  12        6.09        6.09      2.06 o
   3  -1  12      162.70      168.57     13.51 o
   4  -1  12        3.85        2.20      2.60 o
  -3   0  12        2.84        5.89      2.54 o
  -2   0  12        0.72        1.91      1.36 o
  -1   0  12        2.84        4.58      1.51 o
   0   0  12      135.52      135.43      8.35 o
   1   0  12       50.99       51.00      5.05 o
   2   0  12       10.67       14.72      3.07 o
   3   0  12       73.07       68.33      5.51 o
   4   0  12        0.90        4.60      3.00 o
  -3   1  12        0.07        0.00      1.74 o
  -2   1  12        0.01        0.00      2.00 o
  -1   1  12      104.95      119.78     12.98 o
   0   1  12      258.53      276.25     21.01 o
   1   1  12      226.95      265.00      9.88 o
   2   1  12       27.10       33.29      4.40 o
   3   1  12        0.59        1.16      1.42 o
   4   1  12       37.23       40.12      7.60 o
  -3   2  12       23.77       24.05      4.27 o
  -2   2  12       23.01       24.90      6.80 o
  -1   2  12        5.35        6.18      1.64 o
   0   2  12       43.44       41.46      4.67 o
   1   2  12      206.02      240.53      9.29 o
   2   2  12       11.57       18.82      3.22 o
   3   2  12       30.77       44.52      7.60 o
   4   2  12        4.27        3.90      3.10 o
  -2   3  12       16.70       19.05      3.65 o
  -1   3  12       27.76       26.25      3.92 o
   0   3  12       31.62       38.31      3.53 o
   1   3  12       36.38       16.50     22.26 o
   2   3  12       46.51       46.22      7.10 o
   3   3  12       76.41       71.43      8.30 o
   4   3  12       10.23        9.20      3.30 o
  -2   4  12        3.03        0.95      2.35 o
  -1   4  12        1.19        0.97      1.56 o
   0   4  12        0.02        0.33      0.87 o
   1   4  12        0.04        1.14      1.37 o
   2   4  12      226.55      237.69     14.11 o
   3   4  12       32.49       30.21      6.40 o
   4   4  12        2.71        2.10      2.10 o
  -2   5  12       20.73       19.53      3.83 o
  -1   5  12       25.43       24.30      4.02 o
   0   5  12       15.94       15.17      4.51 o
   1   5  12       31.49       42.82      6.70 o
   2   5  12        0.84        2.30      2.00 o
   3   5  12        2.78        2.40      2.30 o
   4   5  12       10.14        9.10      4.40 o
  -2   6  12        4.85        6.44      2.42 o
  -1   6  12       38.47       37.41      5.02 o
   0   6  12        7.74        9.91      2.65 o
   1   6  12       47.56       50.66      3.99 o
   2   6  12        0.91        3.10      2.50 o
   3   6  12        1.87        0.80      2.40 o
   4   6  12        8.69       11.30      4.50 o
  -1   7  12       14.05       17.11      4.60 o
   0   7  12       56.44       53.38      5.73 o
   1   7  12        2.90        3.19      1.94 o
   2   7  12        0.15        2.40      2.40 o
   3   7  12        0.40        1.00      2.40 o
   4   7  12        4.41        2.60      3.30 o
  -1   8  12       40.96       44.52      7.60 o
   0   8  12        0.00        1.65      1.69 o
   1   8  12       13.12        9.10      2.76 o
   2   8  12       22.21       27.21      6.10 o
   3   8  12       88.92       77.53      9.30 o
   0   9  12       12.41       13.95      3.01 o
   1   9  12       41.38       41.36      7.80 o
   2   9  12       18.39       14.81      4.20 o
   3   9  12        0.70        3.80      3.20 o
   1  10  12        7.54        9.97      3.10 o
   2  10  12        3.78        1.40      1.80 o
  -1  -8  13        0.38        2.47      3.00 o
   0  -8  13        1.23        1.59      1.85 o
   1  -8  13        0.26        0.00      1.27 o
  -1  -7  13       16.29       16.55      3.35 o
   0  -7  13       40.25       48.51      5.87 o
   1  -7  13        0.63        0.97      1.37 o
   2  -7  13        7.87        6.68      3.60 o
  -2  -6  13       12.07       15.66      3.58 o
  -1  -6  13        5.30        4.70      2.30 o
   0  -6  13        1.81        2.40      2.55 o
   1  -6  13       12.19       12.96      3.17 o
   2  -6  13        0.53        0.46      2.07 o
  -2  -5  13       81.22      100.95     11.90 o
  -1  -5  13       52.58       44.84      5.66 o
   0  -5  13        8.72        7.16      2.46 o
   1  -5  13        9.30       10.03      2.79 o
   2  -5  13       18.83       16.24      2.91 o
   3  -5  13        0.06        1.85      1.73 o
  -2  -4  13        3.38        6.35      2.26 o
  -1  -4  13        2.09        3.02      2.25 o
   0  -4  13       52.68       60.48      6.22 o
   1  -4  13        7.08        7.15      2.52 o
   2  -4  13        9.21       10.97      2.86 o
   3  -4  13       36.07       29.64      3.92 o
  -2  -3  13       26.06       29.97      4.57 o
  -1  -3  13       29.53       35.00      4.90 o
   0  -3  13      106.56       85.06      6.35 o
   1  -3  13        3.04        4.52      2.15 o
   2  -3  13       14.15       19.39      4.15 o
   3  -3  13       11.43        6.33      2.43 o
  -2  -2  13        2.38        4.25      2.19 o
  -1  -2  13        4.73        4.75      2.14 o
   0  -2  13        0.44        0.75      1.49 o
   1  -2  13       99.58       85.09      6.26 o
   2  -2  13       18.67       13.28      2.93 o
   3  -2  13       10.34       11.15      2.85 o
   4  -2  13        7.75       11.50      3.50 o
  -2  -1  13        0.31        0.00      1.26 o
  -1  -1  13        0.35        0.24      1.32 o
   0  -1  13       80.25      102.56      6.72 o
   1  -1  13      171.80      165.38     10.05 o
   2  -1  13       74.87       71.80      5.75 o
   3  -1  13       26.75       33.12      4.87 o
   4  -1  13        0.94        2.60      2.50 o
  -2   0  13       67.49       65.69      4.71 o
  -1   0  13        6.43        4.71      2.04 o
   0   0  13        1.87        2.84      1.79 o
   1   0  13       29.63       30.19      4.30 o
   2   0  13       91.82       87.86      6.14 o
   3   0  13        0.03        1.11      1.61 o
   4   0  13        4.06        4.90      2.90 o
  -2   1  13        0.67        1.34      1.87 o
  -1   1  13       18.95       12.82      3.10 o
   0   1  13       45.53       68.00     11.40 o
   1   1  13        5.85        9.30      2.57 o
   2   1  13        4.90        8.38      2.51 o
   3   1  13       18.10       14.01      4.30 o
   4   1  13       25.74       24.81      5.90 o
  -2   2  13       33.57       33.16      5.01 o
  -1   2  13        0.28        1.39      1.38 o
   0   2  13       11.34       13.62      3.06 o
   1   2  13        4.01        5.96      2.55 o
   2   2  13        0.86        1.42      1.51 o
   3   2  13       73.17       75.83      8.70 o
   4   2  13        3.51        7.60      3.00 o
  -2   3  13        6.58        8.72      2.83 o
  -1   3  13       56.05       62.30      5.69 o
   0   3  13       45.15       46.03      5.06 o
   1   3  13        0.64        0.00      1.24 o
   2   3  13        2.82        6.40      3.20 o
   3   3  13        2.54        0.90      2.30 o
   4   3  13        0.63        1.20      2.00 o
  -2   4  13       29.69       25.59      4.60 o
  -1   4  13       14.13       21.47      3.84 o
   0   4  13       61.70       78.68      5.76 o
   1   4  13       10.25       15.61      4.40 o
   2   4  13       52.50       58.92      7.20 o
   3   4  13        2.47        2.70      2.70 o
   4   4  13        0.21        0.00      2.30 o
  -1   5  13       12.02       16.90      5.00 o
   0   5  13       29.39       30.21      5.90 o
   1   5  13       76.00       78.93      8.10 o
   2   5  13        4.12        8.40      3.50 o
   3   5  13        0.00        1.90      2.50 o
   4   5  13        1.03        0.00      3.20 o
  -1   6  13       43.37       46.07      5.69 o
   0   6  13       61.79       68.13      7.80 o
   1   6  13        0.16        2.00      2.30 o
   2   6  13       22.11       23.31      5.70 o
   3   6  13       25.83       21.41      6.00 o
   4   6  13       44.31       46.52      9.00 o
   0   7  13       38.17       36.16      7.15 o
   1   7  13       37.74       37.51      7.30 o
   2   7  13       31.65       35.51      6.90 o
   3   7  13        8.77        3.30      3.70 o
   0   8  13        0.46        2.76      2.35 o
   1   8  13        2.10        2.70      2.80 o
   2   8  13       24.83       36.31      7.20 o
   3   8  13        6.75        5.50      4.20 o
   0  -7  14       12.37       12.69      2.59 o
   1  -7  14        0.07        2.08      1.27 o
  -1  -6  14        1.28        0.00      1.68 o
   0  -6  14        0.13        3.34      3.10 o
   1  -6  14       10.57       10.62      2.94 o
   2  -6  14        0.07        0.00      1.81 o
  -1  -5  14       11.75       14.25      3.36 o
   0  -5  14        6.98       12.23      3.25 o
   1  -5  14       34.64       23.26      4.27 o
   2  -5  14        2.89        0.00      1.74 o
  -2  -4  14       23.16       31.53      5.02 o
  -1  -4  14        1.87        3.60      2.12 o
   0  -4  14        3.15        1.91      1.89 o
   1  -4  14        0.02        1.66      1.72 o
   2  -4  14       27.88       24.04      4.34 o
   3  -4  14        3.49        2.95      1.72 o
  -2  -3  14       17.59       13.14      3.15 o
  -1  -3  14        0.89        0.59      1.68 o
   0  -3  14        3.82        0.94      1.56 o
   1  -3  14       19.69       19.19      3.93 o
   2  -3  14       47.58       55.98      6.25 o
   3  -3  14       12.16       16.51      3.65 o
  -2  -2  14       32.94       32.73      5.31 o
  -1  -2  14       61.11       75.28      6.63 o
   0  -2  14        0.44        0.00      1.51 o
   1  -2  14        2.22        0.39      1.70 o
   2  -2  14        8.10       12.69      3.17 o
   3  -2  14       20.87       18.15      3.69 o
  -2  -1  14        0.75        1.85      2.18 o
  -1  -1  14        0.10        0.41      1.39 o
   0  -1  14       25.38       20.49      3.88 o
   1  -1  14       22.44       32.93      5.75 o
   2  -1  14        0.27        1.51      1.55 o
   3  -1  14        0.17        1.86      1.61 o
  -2   0  14        7.84        9.10      5.00 o
  -1   0  14       29.39       48.85      5.72 o
   0   0  14        0.66        1.00      1.58 o
   1   0  14        1.13        1.12      2.05 o
   2   0  14        0.15        0.00      1.37 o
   3   0  14        1.32        1.94      1.45 o
  -2   1  14        0.08        0.00      2.95 o
  -1   1  14       21.49       41.17      5.28 o
   0   1  14       53.30       63.89      6.55 o
   1   1  14       31.90       27.70      4.30 o
   2   1  14        0.71        1.13      1.49 o
   3   1  14        1.96        0.00      1.70 o
   4   1  14        0.98        0.00      1.50 o
  -2   2  14       55.14       60.24      6.70 o
  -1   2  14       20.75       14.71      5.10 o
   0   2  14        9.33       22.06      3.96 o
   1   2  14       53.12       58.04      5.44 o
   2   2  14        4.82       10.00      3.80 o
   3   2  14       17.63       11.60      4.80 o
   4   2  14        2.45        3.60      2.10 o
  -1   3  14        0.45        0.00      2.50 o
   0   3  14       28.16       43.53      7.75 o
   1   3  14       28.45       42.48      5.05 o
   2   3  14       49.30       42.92      7.90 o
   3   3  14        4.63        8.60      4.00 o
  -1   4  14       17.97       16.20      4.60 o
   0   4  14       60.60       63.90      8.65 o
   1   4  14       45.98       60.72      7.50 o
   2   4  14        1.22        0.00      2.30 o
   3   4  14       16.21       19.91      5.90 o
  -1   5  14        0.98        0.23      1.99 o
   1   5  14       63.37       64.92      7.80 o
   2   5  14       35.31       36.61      7.50 o
   3   5  14        5.98        5.60      3.60 o
   1   6  14        5.26       11.00      3.90 o
   2   6  14       14.89        9.00      4.30 o
   3   6  14       24.45       32.31      7.80 o
   2   7  14        0.64        2.60      2.80 o
   0  -5  15        0.17        0.00      2.58 o
   1  -5  15        6.53        4.10      1.89 o
  -1  -4  15       15.52       20.67      5.80 o
   0  -4  15       18.71       24.41      4.95 o
   1  -4  15        1.83        1.37      1.58 o
   2  -4  15        5.25        4.14      2.48 o
  -1  -3  15        2.77        7.01      3.22 o
   0  -3  15        0.21        0.53      2.33 o
   1  -3  15       20.68       29.39      6.20 o
   2  -3  15        2.60        4.34      1.99 o
  -1  -2  15        5.38        6.12      3.15 o
   0  -2  15       10.30       16.10      3.97 o
   1  -2  15        1.32        0.83      2.12 o
   2  -2  15        3.93        2.60      2.02 o
  -1  -1  15        1.34        0.53      2.21 o
   0  -1  15       12.25       18.33      4.13 o
   1  -1  15       24.42       33.27      5.15 o
   2  -1  15       12.61       10.70      2.88 o
   3  -1  15        0.32        1.93      1.54 o
  -1   0  15       60.15       68.92      9.70 o
   0   0  15       11.74        9.22      3.50 o
   1   0  15        0.46        2.68      2.16 o
   2   0  15       24.62       29.54      4.89 o
   3   0  15        0.90        4.60      1.90 o
  -1   1  15        0.26        3.41      2.53 o
   0   1  15        4.27        0.78      1.98 o
   1   1  15       22.76       30.77      4.73 o
   2   1  15       12.13       13.98      3.41 o
   3   1  15       13.18       21.31      5.10 o
  -1   2  15       40.15       48.12      9.50 o
   0   2  15       24.17       31.01      4.92 o
   1   2  15       46.00       47.19      5.67 o
   2   2  15       17.23       22.81      6.30 o
   3   2  15        6.41        9.80      5.00 o
   0   3  15        5.77        2.20      2.02 o
   1   3  15       69.61       73.93      8.70 o
   2   3  15       46.30       46.92      8.60 o
   3   3  15        8.03        8.40      5.00 o
   1   4  15       10.96       10.80      4.70 o
   2   4  15        8.89       13.00      5.40 o
   3   4  15       16.05       18.81      6.60 o
   1   5  15       17.78       20.11      5.70 o
   2   5  15       24.70       26.91      7.10 o
   0  -2  16       35.23       41.49      9.05 o
   1  -2  16       10.92       14.47      4.24 o
   0  -1  16        0.74        0.36      2.56 o
   1  -1  16       10.19       12.43      3.96 o
   0   0  16       31.06       40.89      6.12 o
   1   0  16       15.95       14.38      4.09 o
   2   0  16       20.80       20.70      4.73 o
   0   1  16       12.44       20.85      4.76 o
   1   1  16       13.81       13.28      3.85 o
   2   1  16       35.50       47.92      9.30 o
   1   2  16       53.84       79.79      8.65 o
   2   2  16        2.27        5.40      4.20 o
   1   3  16        4.52        9.60      5.00 o
 
